# Supplementary material for: Integrative Multi-Omics Mendelian Randomization Reveals Oxidative Stress Mechanisms in Major Depressive Disorder, Bipolar Disorder, and Schizophrenia
Source: Antioxidants (Basel). 2026 Feb 10;15(2):233. doi: 10.3390/antiox15020233 (PMC12938180; doi:10.3390/antiox15020233)
Supplement: Supplementary file 1 [file antioxidants-15-00233-s001.zip]

Archive with 1 entries (1 files):
- antioxidants-4044667-supplementary.xlsx
