# Supplementary material for: Integrative Multi-Omics Mendelian Randomization Reveals Oxidative Stress Mechanisms in Major Depressive Disorder, Bipolar Disorder, and Schizophrenia
Source: Antioxidants (Basel). 2026 Feb 10;15(2):233. doi: 10.3390/antiox15020233 (PMC12938180; doi:10.3390/antiox15020233)
Supplement: Supplementary file 1 [file antioxidants-15-00233-s001.zip › antioxidants-4044667-supplementary.xlsx]

## Sheet: Supplementary Tables
Table Catalogue
Table S1.	817 OS-related genes with a relevance score ≥ 7 obtained from GeneCards.
Table S2.	Information of included studies and consortia
Table S3.	Summary-data-based mendelian randomization and colocalization results of the association between oxidative stress related DNA methylations and psychiatry disorders (HEIDI test p>0.01)
Table S4.	Summary-data-based mendelian randomization and colocalization results of the association between oxidative stress related gene expression and psychiatry disorders (HEIDI test p>0.01)
Table S5.	Summary-data-based mendelian randomization and colocalization results of the association between oxidative stress related gene encoded protein abundance level and psychiatry disorders (HEIDI test p>0.01)
Table S6.	Summary-data-based mendelian randomization and colocalization results of the association between oxidative stress related gene expression and singlecell (HEIDI test p>0.01)
Table S7.	Summary-data-based mendelian randomization and colocalization results of the association between oxidative stress related DNA methylations and psychiatry disorders (HEIDI test p>0.05)
Table S8.	Summary-data-based mendelian randomization and colocalization results of the association between oxidative stress related gene expression and psychiatry disorders (HEIDI test p>0.05)
Table S9.	Summary-data-based mendelian randomization and colocalization results of the association between oxidative stress related gene encoded protein abundance level and psychiatry disorders (HEIDI test p>0.05)
Table S10.	Summary-data-based mendelian randomization and colocalization results of the association between oxidative stress related gene expression and singlecell (HEIDI test p>0.05)

## Sheet: Table S1
Table S1. 817 OS-related genes with a relevance score ≥ 7 obtained from GeneCards.
Gene Symbol	Relevance score
NOS3	63.6611
NOS2	57.9893
CPT2	47.908
SOD1	45.8301
NOS1	45.7802
CAT	45.2776
AIFM1	40.9851
TNF	38.9562
CARS2	38.7177
NFE2L2	37.6704
FARS2	37.1785
TP53	37.1345
HMOX1	36.6316
MTO1	36.6007
GFM1	35.0189
OXSR1	34.6175
ELAC2	34.563
AARS2	34.0362
SOD2	33.8627
MAPK14	32.1002
OSGIN1	31.6058
GSR	31.2177
XDH	30.0044
MAPK8	29.987
OSER1	29.4907
MPO	29.2123
TXN	28.0749
TUFM	27.8167
EARS2	27.4729
OSGIN2	27.1444
POLR1C	26.9337
IL6	26.6791
MAPK1	26.6597
TSFM	26.4125
PARK7	25.895
OLR1	25.782
IL1B	25.326
G6PD	25.0091
PNPT1	24.7931
TXN2	24.5244
VARS2	24.2368
SIRT1	24.1637
MTRFR	24.1247
CYCS	23.9134
CASP3	23.8448
RYR2	23.731
GPX1	23.4086
MRPL44	23.0812
APP	22.9383
CRP	22.9288
MTFMT	22.6001
PON1	22.4797
PTGS2	22.3499
GTPBP3	22.0391
CXCL8	22.019
HSPA5	21.9728
ACADVL	21.9134
MAP3K5	21.843
SLC6A4	21.581
NOS1AP	21.4334
CRH	21.3475
HADHA	21.3303
CYBA	21.319
NQO1	21.2957
FOXO3	21.0904
CALM1	21.0882
ADPRS	21.0632
JUN	20.9968
CCL2	20.9833
GSTM1	20.9417
HADHB	20.9045
INS	20.8722
G3BP1	20.7062
XBP1	20.6184
OGG1	20.6129
DDIT3	20.4515
GFM2	20.3372
FOXO1	20.2576
TARS2	20.1182
RYR1	20.058
ATF4	20.0193
PRDX2	19.9583
GSTP1	19.8929
ALB	19.8396
AKT1	19.708
KEAP1	19.6317
HSF1	19.5775
CYP2D6	19.4041
MSRA	19.3459
EIF2AK3	19.2573
CYBB	19.2205
EDN1	19.1528
IFNG	19.052
HSPB1	19.0344
PRKN	19.0189
CYP3A4	19.0101
TRDN	18.9916
ACADM	18.9573
GAPDH	18.9169
BCL2	18.8817
PRDX5	18.8182
APOE	18.7327
MAPK10	18.7223
CPT1A	18.7125
FASTKD2	18.6012
PARP1	18.5802
CASQ2	18.5346
MRPS34	18.5141
EIF2S1	18.4614
HSPA4	18.3816
BDNF	18.3663
MIPEP	18.3276
ATP5F1A	18.3206
VWF	18.2934
FMO3	18.1934
HSP90AA1	18.1538
IL10	18.1153
TGFB1	17.9863
APEX1	17.9839
HSPA1A	17.9653
CYP1A2	17.9207
STIP1	17.8647
QRSL1	17.7778
ADIPOQ	17.7302
VEGFA	17.703
C1QBP	17.6943
HIF1A	17.6849
SNCA	17.6463
ESR1	17.6351
ACE	17.261
MRPS22	17.2535
HSD17B4	17.0636
ABL1	16.9842
NR3C1	16.9809
MAOA	16.9773
CYP1A1	16.8375
PRDX6	16.7682
BAX	16.7295
CAV1	16.6774
HBG2	16.5997
GSTT1	16.5925
NFKB1	16.5474
MAPK9	16.51
PLA2G7	16.3337
SOD3	16.2243
ICAM1	16.2116
CP	16.1946
G3BP2	16.1813
SLC25A20	16.1701
MRPS16	16.1374
SELENON	16.1177
ACADS	16.0884
MRPL12	16.0573
SERP1	16.0126
PPARG	15.8451
NUDT1	15.8413
CYP2E1	15.8089
CALM3	15.8087
PRKCD	15.761
SHC1	15.732
ACOX1	15.6143
PTCD3	15.5547
NFS1	15.5398
TLR4	15.4739
EHHADH	15.4614
PRDX3	15.409
NDUFS4	15.3644
SQSTM1	15.36
ATF6	15.3363
MAOB	15.3345
SFXN4	15.2188
ATM	15.2027
SDHA	15.1409
VCAM1	15.1063
CAV3	15.0479
GATB	14.9612
PRDX1	14.9602
LONP1	14.9381
HADH	14.911
KNG1	14.8867
TRPM2	14.8866
OXR1	14.8238
MAPK3	14.7789
POMC	14.6466
COX5A	14.5846
PINK1	14.5329
ACADL	14.5165
LYRM4	14.4045
MTOR	14.401
CLU	14.3863
PPARGC1A	14.2778
ERN1	14.2305
GPX3	14.2229
HSPA8	14.1836
FOS	14.1637
GATC	14.0944
JAK2	14.0925
ALDH2	14.0592
PDE5A	14.052
VARS1	14.0284
MICOS13	14.0192
GPX7	14.018
APOA1	13.9778
ETFDH	13.97
HSD17B10	13.9694
KCNJ5	13.9669
NOX4	13.9498
UCP2	13.903
PRKAA1	13.8994
LEP	13.8857
PRKAA2	13.8602
CYP2C9	13.8404
CRHR1	13.8271
SDHB	13.7432
EIF2AK2	13.7272
MSRB2	13.7239
ADRB2	13.698
SNTA1	13.6329
NPY	13.6176
POLRMT	13.6142
ABCD1	13.5523
SDHD	13.5422
GCH1	13.5017
CD36	13.4755
AGT	13.4715
NDUFS8	13.4666
EIF2AK1	13.4275
PTGS1	13.4241
TXNIP	13.3775
CACNA1C	13.3708
CYP2C19	13.329
MB	13.3136
MRPS7	13.2516
TRMT10C	13.2358
SCN5A	13.2272
CASP9	13.2234
COMT	13.2099
CYP1B1	13.1983
CDKN1A	13.1758
TIA1	13.1681
BLVRB	13.1359
P4HB	13.1256
HBB	13.1016
PPARA	13.0069
GLRX	12.9813
STAT3	12.9747
MAP2K4	12.9693
MRPL3	12.9557
NCF2	12.9441
SELE	12.9094
SP1	12.906
EME2	12.8936
FMO1	12.8299
MSRB1	12.8298
HMGB1	12.739
OXT	12.731
MAP2K6	12.7149
AGTR1	12.7042
SLC2A1	12.7041
NOX1	12.6977
PRDX4	12.6792
CALM2	12.6392
KCNH2	12.6308
HSPA9	12.6287
ALOX5	12.6116
TXNRD1	12.5986
MAPKAPK2	12.5589
MDM2	12.555
PON2	12.4983
MAPK11	12.4708
ATF2	12.4634
EPO	12.4535
ETFA	12.4528
ACAD9	12.4497
MRPS25	12.4393
MMP2	12.4075
IL1A	12.3554
CHAT	12.3394
TPO	12.3316
SLC25A4	12.3003
C2orf69	12.29
POR	12.2783
CREB1	12.2596
UCP3	12.178
STK25	12.1707
SRC	12.1687
SERPINE1	12.1589
KCNQ1	12.1466
AGER	12.1015
SELP	12.09
RHOA	12.0829
VCP	12.0702
CYGB	12.0554
MRPS2	12.0511
VHL	12.0489
FKBP5	12.018
MRPS28	11.9646
PSEN1	11.9533
MRPS23	11.8365
SGCB	11.7704
HMOX2	11.7496
MAP2K3	11.7436
TIMM22	11.719
DDAH2	11.6937
EPHX1	11.6662
GPX4	11.6594
NOSTRIN	11.6556
PRKG1	11.6427
ETFB	11.6236
SESN2	11.6049
ADCYAP1	11.6007
PIK3CG	11.5817
FAS	11.5778
MRPS14	11.5544
HERPUD1	11.5457
KCNE1	11.5282
NPPA	11.5233
GCLC	11.5204
CS	11.5047
TYR	11.4818
BRCA1	11.4642
ATP2A2	11.4461
IGF1	11.4178
GGT1	11.401
HTRA2	11.4009
TF	11.3777
ADH5	11.3555
TXNRD2	11.3289
LMNA	11.2977
FMO2	11.2943
UQCRFS1	11.2928
CBS	11.2878
IL1RN	11.2726
ATF3	11.2553
PRORP	11.2436
KDR	11.1634
PRKCB	11.1622
NFE2L1	11.1491
NOSIP	11.1444
MAPT	11.127
MT-CYB	11.0833
SIRT3	11.0788
GFER	11.0644
SRXN1	11.0558
RPS6KA5	11.0497
MMP9	11.0211
TARDBP	11.0046
ANXA5	10.987
ARG2	10.9838
TERT	10.9681
ANK2	10.9285
ARG1	10.9135
LOC110806262	10.8855
MAP2K1	10.8802
MAP2K7	10.8188
BCL2L1	10.8038
REN	10.7984
NGB	10.7971
GSTA1	10.7806
PDHA1	10.7719
NR3C2	10.7616
BRCA2	10.7597
MT-CO1	10.7293
VIP	10.7216
GLRX2	10.7169
PCNA	10.71
GHRL	10.7051
EGFR	10.7046
IL13	10.6982
HP	10.6967
NDUFS1	10.6961
PRKD1	10.6896
EP300	10.6863
KRIT1	10.6652
NDUFS2	10.6625
PIK3CA	10.6309
HTR2A	10.6027
HYOU1	10.5824
DYNLL1	10.5717
MTHFR	10.5472
FXN	10.5383
PTEN	10.5248
TPD52	10.5087
CRYAB	10.5056
STAT1	10.5049
NPPB	10.4891
RAC1	10.4872
CDKN2A	10.4636
MAPK13	10.4569
DBH	10.4401
CYP2B6	10.4211
GCLM	10.3956
CALR	10.3891
NCF1	10.3791
PPP1R15A	10.3652
GSS	10.3609
DRD2	10.3256
CALCA	10.3151
SIRT2	10.3075
H6PD	10.3009
NFKBIA	10.2823
AKR1A1	10.2803
HSPD1	10.2166
GLUD1	10.1914
PRL	10.1554
GJA1	10.1366
NDUFV1	10.1298
CUL3	10.1289
DUSP1	10.1273
HSP90B1	10.1198
PTK2B	10.1046
TLR2	10.0992
CACNA1S	10.0543
MGST1	10.0428
MUTYH	10.0389
CEBPB	10.0094
TTN	9.98915
RORA	9.93296
NTHL1	9.92457
BMP6	9.91904
MT-ND1	9.91727
CNR1	9.88467
PRODH	9.82806
POLG	9.82566
THBD	9.80233
SDHC	9.79816
EDNRA	9.79706
CYP11B2	9.79217
PGD	9.79079
SCP2	9.77192
MAPKAPK3	9.76267
TH	9.75521
ALDH3A2	9.75395
CFTR	9.74006
FDXR	9.73216
PRKCA	9.73129
UCP1	9.71733
MIEF2	9.71015
INSR	9.71011
BCL2L11	9.7023
SCARA3	9.69599
SMPD1	9.67464
EGF	9.67429
DDAH1	9.64143
CYC1	9.62188
PRKAB1	9.6192
HSPA1B	9.60192
NOTCH3	9.59538
ERCC8	9.59272
ADM	9.586
CASP8	9.58341
IL18	9.58176
HFE	9.56549
NDUFB9	9.55828
AKR1B1	9.55596
NDUFA6	9.53521
CRAT	9.51978
EEF1A1	9.49269
MYH7	9.49229
EGR1	9.48056
ISCU	9.46745
ACP1	9.43722
TNFRSF1A	9.40255
THBS1	9.40133
PTPN1	9.38588
S100A8	9.36865
BAK1	9.36169
TSPO	9.35268
DLD	9.35198
LOX	9.31944
GSK3B	9.31021
DHCR24	9.30932
ACTA1	9.30435
STK4	9.293
LPO	9.2924
NDUFS6	9.28113
SUOX	9.27669
SMAD3	9.26207
GLO1	9.20524
BMP2	9.20319
ALDH1A1	9.17995
PPIA	9.16611
ASL	9.16375
CDK2	9.15117
OXTR	9.13502
NOL3	9.12247
DECR1	9.11506
FMO4	9.09911
ASS1	9.07435
CYP3A5	9.06399
MAPK12	9.05256
FN1	9.04893
ECHS1	9.03989
NRF1	9.03094
SETD2	9.02484
CHUK	9.02222
RPS27A	9.01281
APOB	9.00848
LOC110973015	9.0081
AOC3	9.00791
ATR	9.00482
CYP2C8	8.99123
HRAS	8.9912
MYC	8.98682
IL2	8.9783
CTSB	8.95373
ZFAND1	8.95083
NEIL1	8.95044
CDKN3	8.94598
SGK1	8.93747
NOD2	8.93368
AR	8.92886
MT-CO3	8.92593
FAM120A	8.91033
FKBP4	8.90782
GUCY1A1	8.89499
CYP2A6	8.86794
GCDH	8.85839
TIMP1	8.85331
CYP4F2	8.8483
MDH2	8.82675
DAXX	8.80412
STUB1	8.80197
ALDH9A1	8.80108
PRNP	8.7946
GSTM3	8.79398
ELN	8.78937
CTNNB1	8.77626
PAH	8.77177
NDUFS3	8.75533
NLRP3	8.74074
AKAP9	8.72445
NDUFV2	8.72215
ABCC1	8.71964
CYP27A1	8.68836
SST	8.67595
MSRB3	8.67133
UGT1A1	8.65978
KCNE2	8.65615
ALOX15	8.65075
SYK	8.64219
ERO1A	8.64151
SLC22A5	8.63396
AHSP	8.63019
IKBKB	8.61957
EPRS1	8.6138
PLA2G6	8.6115
MICB	8.60993
PLG	8.60675
LOC111365141	8.60129
CRYAA	8.59719
HTT	8.59553
ATP1A3	8.56547
SCN4A	8.56346
SESN1	8.55722
HSP90AB1	8.55114
MTR	8.54167
TMEM161A	8.53467
IL17A	8.52899
ALAD	8.52798
EIF4E	8.52157
TRPA1	8.50026
LRRK2	8.49962
ALOX12	8.48719
PTK2	8.48016
FAAH	8.47269
NDUFS7	8.4721
RAC2	8.46862
PPARD	8.46293
ELAVL1	8.45996
PLCG2	8.45899
TPH1	8.45105
FANCD2	8.44592
OGDH	8.43489
NDUFB10	8.42635
GPX2	8.4234
GUCY1B1	8.40811
TRPV1	8.40762
CDC42	8.39887
HAO1	8.39856
CCND1	8.37922
CCL3	8.37835
CASP2	8.35562
HBA1	8.35411
SERPINA1	8.35331
AKR1C1	8.34794
TRAF2	8.34426
UQCRQ	8.34312
C9orf72	8.32614
MMP1	8.32322
CLEC4A	8.31707
MT-ATP6	8.31555
FASLG	8.31525
FMR1	8.3141
ELANE	8.30402
ZFP36	8.30025
PLA2G4A	8.28794
XRCC1	8.26242
CDK5	8.24778
DUOX2	8.24588
TGFB2	8.23002
VDR	8.22841
F5	8.22676
BCHE	8.21312
TG	8.20782
AOX1	8.19412
CRHR2	8.19272
GADD45A	8.19182
CYP19A1	8.19171
BAD	8.18979
SMAD2	8.18825
PIK3R1	8.18732
DDX3X	8.17789
ALDH3A1	8.17637
S100A9	8.17411
DSPP	8.1678
PECAM1	8.15388
ACO1	8.1524
PRKCZ	8.13994
YARS2	8.13685
PTS	8.13278
MYLK	8.12734
GPT	8.12508
NDRG1	8.11595
MAPKAP1	8.11368
IGF2BP1	8.08181
CDKN1B	8.07919
MIF	8.07768
F2	8.05581
NOA1	8.02833
CASP1	8.02689
IL4	8.02448
PDIA2	8.02329
KLF2	8.0183
COX4I1	8.01789
IRS1	8.01767
CCL11	8.01757
AS3MT	8.00902
CREB3	8.007
CYP17A1	8.00293
CYP24A1	7.99052
AGRN	7.98429
GBA	7.97915
EPX	7.96477
GSTA4	7.95809
RELA	7.94357
CHEK1	7.94253
CTSD	7.92583
TACR1	7.92262
SCN4B	7.92215
SDHAF1	7.92167
APOH	7.9097
RARA	7.90051
GLUL	7.89027
EIF2B5	7.88941
GSTM2	7.88778
IKBKG	7.8872
NDUFC2	7.8826
GPX8	7.88007
TNFRSF1B	7.86921
ALKBH1	7.8692
PLAT	7.84288
MT-CO2	7.84275
LTF	7.84156
NGF	7.83514
ADRB1	7.83037
ACOX2	7.80075
CPT1B	7.7952
CYP11A1	7.79506
IDH1	7.78723
EIF2AK4	7.78537
MT-ND3	7.78205
DUSP19	7.76784
SLC18A3	7.73547
EPHX2	7.72891
PPOX	7.72386
GLA	7.72166
IDO1	7.72121
SCARB1	7.72066
CREBBP	7.71677
CYP2J2	7.71375
ABCA1	7.69841
ADH7	7.68704
DMD	7.68003
ITPR1	7.68
TRPV4	7.67953
MT-TL1	7.67242
RPS6KA4	7.65005
LIAS	7.64845
PXN	7.64537
PRKD2	7.63914
IL1R1	7.63842
PLA2G2A	7.6335
CCN2	7.63313
KCNMA1	7.62833
GSTA2	7.62743
CASP4	7.62633
F8	7.61612
ABCB1	7.61583
ERCC6	7.61325
TAC1	7.60889
PLAU	7.60566
PC	7.60529
E2F1	7.59017
UGT1A6	7.58182
PRKCG	7.56513
TREM2	7.55789
PTPN11	7.54478
PPIF	7.54034
MAPK8IP1	7.52868
JUNB	7.52255
MIR21	7.52246
GSTO1	7.52025
SERPINF1	7.50649
ATP5MK	7.50269
TP53INP1	7.4996
HDAC2	7.49842
SNAP25	7.49682
BCKDHB	7.4927
RXRA	7.47498
MT-ND4	7.47101
NOTCH1	7.45139
NDUFA9	7.44922
MAP2K2	7.44531
FOXO4	7.44178
DNM2	7.43698
SLC4A1	7.42981
NDUFA8	7.42926
IGF1R	7.42678
SLC17A5	7.42295
MANF	7.42218
AHR	7.40896
CAMK2G	7.40695
CASP7	7.39653
RETN	7.39514
OPRM1	7.38778
MMP3	7.37817
DYRK3	7.36778
RAF1	7.3675
MUC1	7.35302
EIF4G1	7.34902
COX6B1	7.33795
SLC1A3	7.33751
PTGIS	7.32129
RPA1	7.31475
STK24	7.30876
SLC8A1	7.30566
ITGAM	7.29893
DNMT1	7.29423
PIEZO1	7.29272
FLT1	7.29221
KRAS	7.28965
COA8	7.28341
CYP3A7	7.2825
MAP3K7	7.27721
CXCL1	7.27664
SLC25A1	7.27624
BDKRB2	7.27198
NR2C2	7.26055
NPM1	7.25684
TRAF6	7.2545
MSR1	7.25441
CHCHD2	7.24707
CAPN3	7.23144
FTO	7.21533
RB1	7.21388
CCL5	7.21212
CSF1	7.21145
AMBP	7.20176
APAF1	7.19354
ACHE	7.19283
GDF15	7.19236
DSP	7.19213
MAP3K1	7.19117
NAMPT	7.19011
NDUFA1	7.18263
TFRC	7.18212
VIM	7.1806
ODC1	7.17576
CHKA	7.17036
FGF2	7.16879
SLC6A3	7.1623
ITGB1	7.16077
ENDOG	7.15846
NDUFA10	7.15692
ADCY5	7.15016
QDPR	7.14355
GRB2	7.14199
CD40	7.13779
DNM1L	7.12582
HMGCR	7.12387
TLR9	7.1228
CPOX	7.11769
CYP4A11	7.11453
AKR1C3	7.10882
ATP5F1E	7.08723
MCL1	7.07369
CYB5R3	7.07163
VDAC1	7.06911
MT-ND5	7.06877
XIAP	7.06863
FH	7.05521
DNAH8	7.0531
GUCY1A2	7.04525
PDLIM4	7.04273
PTPN3	7.04196
S100B	7.03979
RPTOR	7.02916
TNFSF10	7.02846
ACO2	7.02398
NDUFB8	7.02188
PARG	7.01877
ALPP	7.01795
RCAN1	7.0162
PDIA3	7.01372
PLCG1	7.01023
BACE1	7.00016

## Sheet: Table S2
Table S2. Information of included studies and consortia
Type of dataset	Data subtype	Resource	Sample size	Population	Reference	Download Site
QTL	cis-eQTL	eQTLGen	31684	European	Võsa, U.; Claringbould, A.; Westra, H.J.; Bonder, M.J.; Deelen, P.; Zeng, B.; Kirsten, H.; Saha, A.; Kreuzhuber, R.; Yazar, S.; et al. Large-scale cis- and trans-eQTL analyses identify thousands of genetic loci and polygenic scores that regulate blood gene expression. Nat Genet 2021, 53, 1300-1310, doi:10.1038/s41588-021-00913-z.	https://www.eqtlgen.org/cis-eqtls.html
		BrainMeta	2443	European	de Klein, N.; Tsai, E.A.; Vochteloo, M.; Baird, D.; Huang, Y.; Chen, C.Y.; van Dam, S.; Oelen, R.; Deelen, P.; Bakker, O.B.; et al. Brain expression quantitative trait locus and network analyses reveal downstream effects and putative drivers for brain-related diseases. Nat Genet 2023, 55, 377-388, doi:10.1038/s41588-023-01300-6.	https://yanglab.westlake.edu.cn/software/smr/#eQTLsummarydata
	cis-mQTL	McRae AF et al	1980	European	McRae, A.F.; Marioni, R.E.; Shah, S.; Yang, J.; Powell, J.E.; Harris, S.E.; Gibson, J.; Henders, A.K.; Bowdler, L.; Painter, J.N.; et al. Identification of 55,000 Replicated DNA Methylation QTL. Sci Rep 2018, 8, 17605, doi:10.1038/s41598-018-35871-w.	https://yanglab.westlake.edu.cn/data/SMR/LBC_BSGS_meta_lite.tar.gz
		ROSMAP	411	European	Ng, B.; White, C.C.; Klein, H.U.; Sieberts, S.K.; McCabe, C.; Patrick, E.; Xu, J.; Yu, L.; Gaiteri, C.; Bennett, D.A.; et al. An xQTL map integrates the genetic architecture of the human brain's transcriptome and epigenome. Nat Neurosci 2017, 20, 1418-1426, doi:10.1038/nn.4632.	http://mostafavilab.stat.ubc.ca/xQTLServe
	cis-pQTL	Decode	35559	European	Ferkingstad, E.; Sulem, P.; Atlason, B.A.; Sveinbjornsson, G.; Magnusson, M.I.; Styrmisdottir, E.L.; Gunnarsdottir, K.; Helgason, A.; Oddsson, A.; Halldorsson, B.V.; et al. Large-scale integration of the plasma proteome with genetics and dis-ease. Nat Genet 2021, 53, 1712-1721, doi:10.1038/s41588-021-00978-w.	https://www.decode.com/summarydata/
		Wingo AP et al	1277	European	Wingo, A.P.; Liu, Y.; Gerasimov, E.S.; Vattathil, S.M.; Liu, J.; Cutler, D.J.; Epstein, M.P.; Blokland, G.A.M.; Thambisetty, M.; Troncoso, J.C.; et al. Sex differences in brain protein expression and disease. Nat Med 2023, 29, 2224-2232, doi:10.1038/s41591-023-02509-y.	https://doi.org/10.7303/syn51150434
GWAS summary	BD	PGC	case: 158,036, control: 2,800,000	European	O'Connell, K.S.; Koromina, M.; van der Veen, T.; Boltz, T.; David, F.S.; Yang, J.M.K.; Lin, K.H.; Wang, X.; Coleman, J.R.I.; Mitchell, B.L.; et al. Genomics yields biological and phenotypic insights into bipolar disorder. Nature 2025, 639, 968-975, doi:10.1038/s41586-024-08468-9.	https://pubmed.ncbi.nlm.nih.gov/39843750/
	MDD	PGC	case: 688,808, control: 4,364,225	European	Major Depressive Disorder Working Group of the Psychiatric Genomics Consortium. Trans-ancestry genome-wide study of depression identifies 697 associations implicating cell types and pharmacotherapies. Cell 2025, 188, 640-652.e649, doi:10.1016/j.cell.2024.12.002.	https://pubmed.ncbi.nlm.nih.gov/39814019/
	SCZ	PGC	case: 76,755, control: 243,649	European	Trubetskoy, V.; Pardiñas, A.F.; Qi, T.; Panagiotaropoulou, G.; Awasthi, S.; Bigdeli, T.B.; Bryois, J.; Chen, C.Y.; Dennison, C.A.; Hall, L.S.; et al. Mapping genomic loci implicates genes and synaptic biology in schizophrenia. Nature 2022, 604, 502-508, doi:10.1038/s41586-022-04434-5.	https://pubmed.ncbi.nlm.nih.gov/35396580/
Note: mQTL = methylation quantitative trait loci; eQTL = expression quantitative trait loci; pQTL = protein quantitative trait loci; BD, bipolar disorder; MDD, major depressive disorder; SCZ, schizophrenia.

## Sheet: Table S3
Table S3. Summary-data-based mendelian randomization and colocalization results of the association between oxidative stress related DNA methylations and psychiatry disorders
Dataset	Psychiatry disorders	Gene	Probe	Probe Chr.	Probe base pair	Top SNP	SNP Chr.	SNP base pair	Effect allele	Other allele	Effect allele frequence	GWAS association			eQTL association			SMR association					HEIDI Test		Colocalization
												β	SE	p	β	SE	p	β	SE	OR (95% CI)	p	P_FDR	p	No. of SNPs	PPH4
McRae AF et al	MDD	ACADS	cg06366792	12	121179966	rs12825376	12	121179939	T	C	0.0756646	0.0172012	0.0049	0.000452	0.58106	0.0495504	9.3076e-32	0.0296032	0.00880261	1.03(1.012,1.048)	0.000771013	0.0269938	0.146509	20	0.00348512
McRae AF et al	MDD	ACADS	cg10600917	12	121163489	rs3916	12	121177272	C	G	0.262781	0.0154008	0.0035	9.811e-06	0.249138	0.0344514	4.77426e-13	0.0618163	0.0164447	1.064(1.03,1.099)	0.000170568	0.0100976	0.0525253	20	0.126008
McRae AF et al	MDD	ACADS	cg21721566	12	121163144	rs3021337	12	121163261	T	C	0.308793	0.0109004	0.0033	0.001122	0.945147	0.0286737	2.83284e-238	0.011533	0.00350901	1.012(1.005,1.019)	0.00101375	0.0336814	0.0443824	20	0.00116653
McRae AF et al	MDD	ACADS	cg24768164	12	121163261	rs3021337	12	121163261	T	C	0.308793	0.0109004	0.0033	0.001122	-1.08118	0.0263934	0	-0.0100819	0.00306213	0.99(0.984,0.996)	0.00099316	0.0333374	0.0175382	20	0.00116653
McRae AF et al	MDD	ACADS	cg27522780	12	121163493	rs34708625	12	121180019	C	T	0.262781	0.0140015	0.0036	8.742e-05	0.282113	0.0348574	5.80503e-16	0.0496309	0.0141578	1.051(1.022,1.08)	0.000455679	0.0195607	0.242699	20	0.113177
McRae AF et al	MDD	BDNF	cg10635145	11	27742435	rs11030104	11	27684517	G	A	0.220859	0.0134985	0.0038	0.0003779	-0.631369	0.039485	1.498e-57	-0.0213797	0.00616539	0.979(0.967,0.991)	0.000524943	0.0208441	0.992776	20	4.21827e-07
McRae AF et al	MDD	CACNA1C	cg03885818	12	2299830	rs7957545	12	2324042	C	T	0.364008	0.0208021	0.0033	3.819e-10	-0.894465	0.0283498	1.73639e-218	-0.0232565	0.00376227	0.977(0.97,0.984)	6.34922e-10	2.06731e-06	0.080211	20	0.317261
McRae AF et al	MDD	CACNA1C	cg09436713	12	2323135	rs2238049	12	2306128	G	A	0.371166	0.0200967	0.0032	3.311e-10	-0.377009	0.0323331	2.03631e-31	-0.0533056	0.00964071	0.948(0.93,0.966)	3.21654e-08	2.61827e-05	0.135658	20	0.555372
McRae AF et al	MDD	CAMK2G	cg07512258	10	75619420	rs2675668	10	75636148	G	A	0.4182	-0.0105959	0.0031	0.0005343	-0.278815	0.0324009	7.62113e-18	0.0380035	0.0119635	1.039(1.015,1.063)	0.00149	0.0433166	0.517468	20	0.123659
McRae AF et al	MDD	CREBBP	cg00039463	16	3931489	rs11641279	16	3895914	T	C	0.431493	-0.0143018	0.0035	4.41e-05	-0.258468	0.0325115	1.86455e-15	0.0553329	0.0152253	1.057(1.026,1.089)	0.00027877	0.0137526	0.0142141	7	0.862941
McRae AF et al	MDD	CREBBP	cg05194552	16	3873444	rs2530890	16	3904546	G	C	0.183027	0.0150955	0.0041	0.0002491	0.257378	0.0399361	1.15792e-10	0.058651	0.0183462	1.06(1.023,1.099)	0.00138908	0.0422247	0.0782265	13	0.834286
McRae AF et al	MDD	CRHR1	cg05727186	17	43697356	rs62056790	17	43975417	A	G	0.235174	0.0154993	0.0039	7.056e-05	-0.495264	0.0392465	1.65229e-36	-0.031295	0.00825586	0.969(0.954,0.985)	0.000150261	0.00998472	0.117391	14	0.766502
McRae AF et al	MDD	CRHR1	cg16228356	17	43848958	rs17689882	17	43906828	A	G	0.234151	0.0153023	0.0039	8.198e-05	-0.917366	0.0361815	8.0025e-142	-0.0166807	0.00430191	0.983(0.975,0.992)	0.000105528	0.00763554	0.51634	20	0.57809
McRae AF et al	MDD	CRHR1	cg16642545	17	43878769	rs111273167	17	43740967	T	C	0.235174	0.0156962	0.0039	5.506e-05	-0.246458	0.0379255	8.11355e-11	-0.063687	0.0186132	0.938(0.905,0.973)	0.000622527	0.023026	0.0547926	15	0.769827
McRae AF et al	MDD	CRHR1	cg23762722	17	43817897	rs112746008	17	44126650	T	C	0.236196	0.0156962	0.004	9.81e-05	-0.61307	0.0371196	2.81058e-61	-0.0256026	0.00670616	0.975(0.962,0.988)	0.000134665	0.00913476	0.747451	19	0.623171
McRae AF et al	MDD	CRHR1	cg24063856	17	43863303	rs62057073	17	43861117	T	C	0.235174	0.0158044	0.0039	4.912e-05	-0.315348	0.0387757	4.20106e-16	-0.0501175	0.0138176	0.951(0.926,0.977)	0.000286654	0.0139305	0.6417	11	0.773194
McRae AF et al	MDD	DDAH2	cg00657529	6	31698687	rs501942	6	31840477	T	C	0.0715746	-0.0246001	0.0057	1.614e-05	-0.663506	0.0451547	7.03678e-49	0.037076	0.00895361	1.038(1.02,1.056)	3.45954e-05	0.00363363	0.0142187	20	0.370363
McRae AF et al	MDD	DDAH2	cg04665604	6	31696852	rs2523582	6	31328092	A	G	0.200409	-0.0140989	0.0039	0.000269	-0.25114	0.0347559	4.98063e-13	0.0561397	0.0173643	1.058(1.022,1.094)	0.00122472	0.0383433	0.0200384	20	0.0156076
McRae AF et al	MDD	DDAH2	cg10041232	6	31700237	rs501942	6	31840477	T	C	0.0715746	-0.0246001	0.0057	1.614e-05	-0.261685	0.0465899	1.94555e-08	0.0940066	0.0274695	1.099(1.041,1.159)	0.000621113	0.023026	0.126652	7	0.296783
McRae AF et al	MDD	DDAH2	cg11093373	6	31698899	rs1270942	6	31918860	G	A	0.0705521	-0.0227979	0.0057	6.433e-05	-0.410654	0.0467327	1.53194e-18	0.0555161	0.0152505	1.057(1.026,1.089)	0.000272333	0.0137447	0.0365397	20	0.1671
McRae AF et al	MDD	DRD2	cg08948964	11	113285594	rs7122246	11	113304457	G	A	0.387526	0.0285972	0.0032	1.696e-19	-0.242844	0.0322203	4.80984e-14	-0.117759	0.020439	0.889(0.854,0.925)	8.33723e-09	1.3573e-05	0.318261	18	0.000140475
McRae AF et al	MDD	F2	cg01183595	11	46746236	rs4491174	11	46721605	C	A	0.124744	-0.0180011	0.0044	3.586e-05	0.537871	0.0473861	7.3477e-30	-0.0334672	0.00869553	0.967(0.951,0.984)	0.000118705	0.0082235	0.21268	20	0.0171627
McRae AF et al	MDD	FAM120A	cg14410137	9	96269920	rs79056932	9	96347713	G	A	0.0766871	0.0218985	0.0051	1.713e-05	0.324132	0.0526857	7.64249e-10	0.0675603	0.0191876	1.07(1.03,1.111)	0.000429848	0.0191724	0.152668	20	0.92665
McRae AF et al	MDD	FOS	cg18117039	14	75741733	rs1063169	14	75747118	T	G	0.149284	0.0166014	0.0045	0.0002132	0.775461	0.0425954	4.68663e-74	0.0214085	0.00592095	1.022(1.01,1.034)	0.000299521	0.0142219	0.0370744	20	0.000389011
McRae AF et al	MDD	HSPA1B	cg04835051	6	31794519	rs1008438	6	31783208	C	A	0.404908	-0.0128016	0.0033	8.735e-05	0.275318	0.0343734	1.15054e-15	-0.0464975	0.013318	0.955(0.93,0.98)	0.000480607	0.0195607	0.0977211	20	0.0222669
McRae AF et al	MDD	HSPA1B	cg06804823	6	31798635	rs2072633	6	31919578	A	G	0.350716	-0.010697	0.0033	0.001038	0.42379	0.0321786	1.30721e-39	-0.0252413	0.00801927	0.975(0.96,0.991)	0.00164628	0.0470202	0.0695801	20	0.00425272
McRae AF et al	MDD	HSPA1B	cg16372051	6	31794302	rs1008438	6	31783208	C	A	0.404908	-0.0128016	0.0033	8.735e-05	0.274625	0.0342214	1.01566e-15	-0.0466148	0.0133467	0.954(0.93,0.98)	0.000478335	0.0195607	0.188514	20	0.0215104
McRae AF et al	MDD	HSPA1B	cg19860840	6	31798138	rs501942	6	31840477	T	C	0.0715746	-0.0246001	0.0057	1.614e-05	0.748415	0.0450959	7.4411e-62	-0.0328696	0.00786941	0.968(0.953,0.983)	2.95526e-05	0.00334542	0.0200105	20	0.329286
McRae AF et al	MDD	HSPA1B	cg24239961	6	31794472	rs1144708	6	31710020	T	C	0.366053	-0.0110003	0.0033	0.0009593	0.479208	0.0342056	1.36073e-44	-0.0229551	0.00707861	0.977(0.964,0.991)	0.00118326	0.0380124	0.0244836	20	0.00544119
McRae AF et al	MDD	HSPA5	cg10997785	9	128004697	rs111810394	9	127964171	A	G	0.445808	-0.0149005	0.0032	3.289e-06	0.638456	0.030437	1.07903e-97	-0.0233383	0.0051341	0.977(0.967,0.987)	5.47421e-06	0.00104847	0.0931947	20	0.222255
McRae AF et al	MDD	HSPA5	cg13769004	9	128004122	rs359580	9	127958261	G	A	0.45092	-0.014799	0.0034	1.088e-05	0.179836	0.0305385	3.88934e-09	-0.0822915	0.02351	0.921(0.88,0.964)	0.000464768	0.0195607	0.251879	6	0.0910128
McRae AF et al	MDD	HSPA9	cg10920316	5	137946599	rs34858014	5	137944006	C	T	0.448875	-0.010505	0.0032	0.0008768	-0.428789	0.032968	1.12803e-38	0.0244992	0.00769693	1.025(1.009,1.04)	0.00145766	0.043124	0.0157563	20	0.00928684
McRae AF et al	MDD	MAP3K1	cg03609598	5	56110824	rs252902	5	56116085	A	G	0.194274	-0.0133994	0.0042	0.001479	0.814637	0.0393945	5.36186e-95	-0.0164483	0.00521667	0.984(0.974,0.994)	0.00161589	0.0465605	0.0312856	20	0.188291
McRae AF et al	MDD	MAPK3	cg08464513	16	30136024	rs8061772	16	30119525	C	A	0.144172	0.0217028	0.0049	1.148e-05	-0.553878	0.0448914	5.64176e-35	-0.0391833	0.00939946	0.962(0.944,0.979)	3.06373e-05	0.00334542	0.715432	20	0.969658
McRae AF et al	MDD	MAPKAP1	cg13590414	9	128173245	rs3122938	9	128157326	T	C	0.337423	0.0118989	0.0034	0.0004024	-0.647152	0.0320497	1.1478e-90	-0.0183866	0.00533212	0.982(0.972,0.992)	0.000564179	0.0221321	0.120736	20	0.00464138
McRae AF et al	MDD	MAPT	cg00846647	17	44060252	rs62063271	17	44036047	A	G	0.235174	0.0158044	0.0039	4.792e-05	-1.18696	0.0317564	9.22815e-306	-0.0133151	0.00330496	0.987(0.98,0.993)	5.60592e-05	0.00507025	0.329462	20	0.596594
McRae AF et al	MDD	MAPT	cg01934064	17	44064242	rs2532233	17	44273218	T	C	0.238241	0.0194987	0.004	1.337e-06	0.554709	0.03914	1.35693e-45	0.0351511	0.00762561	1.036(1.02,1.051)	4.03412e-06	0.000909117	0.035104	20	0.838357
McRae AF et al	MDD	MAPT	cg02228913	17	44058016	rs112572874	17	44072984	G	A	0.236196	0.0194987	0.0041	1.827e-06	-1.38556	0.0267803	0	-0.0140728	0.00297157	0.986(0.98,0.992)	2.18187e-06	0.000592013	0.420314	20	0.869951
McRae AF et al	MDD	MAPT	cg05301556	17	43971177	rs10445363	17	43914558	A	G	0.235174	0.0152038	0.0039	9.206e-05	-0.558812	0.0393179	7.64548e-46	-0.0272074	0.00723687	0.973(0.959,0.987)	0.000170215	0.0100976	0.448127	20	0.73023
McRae AF et al	MDD	MAPT	cg05772917	17	44027251	rs112155389	17	43758078	A	G	0.235174	0.0160013	0.004	6.194e-05	0.303643	0.0394199	1.33132e-14	0.0526977	0.0148439	1.054(1.024,1.085)	0.000385055	0.017413	0.746168	12	0.746041
McRae AF et al	MDD	MAPT	cg11117266	17	43971461	rs112073200	17	44201791	C	G	0.236196	0.0158044	0.0039	5.681e-05	-0.263893	0.0391486	1.57522e-11	-0.0598896	0.0172438	0.942(0.911,0.974)	0.000514452	0.0206797	0.36411	11	0.732333
McRae AF et al	MDD	MAPT	cg16520312	17	43971471	rs113790915	17	43810782	C	G	0.235174	0.0189003	0.0041	4.236e-06	-0.593264	0.038115	1.25662e-54	-0.0318581	0.00720764	0.969(0.955,0.982)	9.868e-06	0.00153001	0.0498718	20	0.936481
McRae AF et al	MDD	MAPT	cg21705961	17	44060775	rs17689882	17	43906828	A	G	0.234151	0.0153023	0.0039	8.198e-05	-0.736163	0.0364129	6.92222e-91	-0.0207866	0.00539659	0.979(0.969,0.99)	0.000117252	0.0082235	0.285318	20	0.620425
McRae AF et al	MDD	MAPT	cg23202277	17	43971911	rs112995313	17	43795768	C	T	0.235174	0.0160997	0.004	5.124e-05	0.405064	0.0375729	4.24474e-27	0.0397461	0.0105408	1.041(1.019,1.062)	0.000162788	0.0100976	0.178897	20	0.720555
McRae AF et al	MDD	MDH2	cg16489192	7	75678113	rs3973173	7	75732997	G	A	0.329243	-0.0139975	0.0033	2.755e-05	-0.840926	0.0316014	5.14476e-156	0.0166454	0.00397379	1.017(1.009,1.025)	2.80447e-05	0.00334542	0.356256	20	0.793858
McRae AF et al	MDD	MDH2	cg22103003	7	75702603	rs869804	7	75688954	G	A	0.329243	-0.0136021	0.0033	4.107e-05	-0.838252	0.0311555	1.89755e-159	0.0162267	0.00398269	1.016(1.008,1.024)	4.61506e-05	0.00455353	0.32579	20	0.774249
McRae AF et al	MDD	MDH2	cg25797912	7	75678053	rs10230301	7	75754595	C	T	0.328221	-0.0137035	0.0033	3.972e-05	-0.300735	0.0346958	4.40698e-18	0.0455666	0.0121674	1.047(1.022,1.072)	0.000180413	0.0104897	0.403241	20	0.756338
McRae AF et al	MDD	MDH2	cg26942532	7	75678159	rs28689051	7	75763624	A	G	0.347648	-0.0123965	0.0033	0.0001734	-0.563129	0.0327995	4.54699e-66	0.0220136	0.00599874	1.022(1.01,1.034)	0.000242828	0.0127524	0.111016	20	0.596795
McRae AF et al	MDD	NUDT1	cg02326253	7	2289585	rs10230928	7	2290433	T	C	0.331288	-0.0149005	0.0035	1.532e-05	0.371004	0.035409	1.09388e-25	-0.0401625	0.0101829	0.961(0.942,0.98)	8.00905e-05	0.00651937	0.0103409	20	2.57177e-09
McRae AF et al	MDD	NUDT1	cg08027265	7	2291960	rs10447541	7	2301578	G	T	0.373211	0.0142973	0.0034	1.886e-05	-1.01289	0.0262324	0	-0.0141154	0.00337658	0.986(0.979,0.993)	2.91032e-05	0.00334542	0.0245465	20	1.32919e-09
McRae AF et al	MDD	NUDT1	cg12017558	7	2289097	rs10230928	7	2290433	T	C	0.331288	-0.0149005	0.0035	1.532e-05	0.336319	0.0355598	3.144e-21	-0.0443046	0.0114125	0.957(0.936,0.978)	0.000103555	0.00763554	0.0342231	20	2.43416e-09
McRae AF et al	MDD	NUDT1	cg12823233	7	2316876	rs7792045	7	2316852	T	C	0.384458	0.0141987	0.0035	4.059e-05	-1.07853	0.024574	0	-0.0131649	0.00325899	0.987(0.981,0.993)	5.35522e-05	0.00498189	0.0304456	20	6.44301e-10
McRae AF et al	MDD	NUDT1	cg13550401	7	2288716	rs10230928	7	2290433	T	C	0.331288	-0.0149005	0.0035	1.532e-05	0.518547	0.0350765	1.87726e-49	-0.028735	0.00702393	0.972(0.958,0.985)	4.29488e-05	0.00437004	0.0146008	20	1.48748e-09
McRae AF et al	MDD	NUDT1	cg13748354	7	2289888	rs10447541	7	2301578	G	T	0.373211	0.0142973	0.0034	1.886e-05	-1.21192	0.0204373	0	-0.0117972	0.00281251	0.988(0.983,0.994)	2.73406e-05	0.00334542	0.0624849	20	1.32919e-09
McRae AF et al	MDD	NUDT1	cg17467898	7	2289054	rs10230928	7	2290433	T	C	0.331288	-0.0149005	0.0035	1.532e-05	0.252846	0.0355656	1.16645e-12	-0.058931	0.0161346	0.943(0.913,0.973)	0.000259738	0.0134239	0.0250182	13	0.000386091
McRae AF et al	MDD	NUDT1	cg20185615	7	2316906	rs12535174	7	2310974	T	C	0.383436	0.0136958	0.0035	7.696e-05	-0.994654	0.0265667	8.77684e-307	-0.0137694	0.00353798	0.986(0.98,0.993)	9.94697e-05	0.00753194	0.0193209	20	4.0932e-10
McRae AF et al	MDD	PARP1	cg18590995	1	226558496	rs12143101	1	226545785	C	G	0.154397	0.0141001	0.004	0.0004756	0.379183	0.0460038	1.68748e-16	0.0371855	0.0114732	1.038(1.015,1.061)	0.00119081	0.0380124	0.0131888	14	0.00010939
McRae AF et al	MDD	PARP1	cg18764804	1	226596668	rs56033994	1	226545433	C	A	0.154397	0.0141987	0.004	0.0004354	0.337355	0.0458384	1.84379e-13	0.0420884	0.013164	1.043(1.016,1.07)	0.00138757	0.0422247	0.143584	6	0.000106595
McRae AF et al	MDD	PIK3R1	cg03871267	5	67483475	rs12188596	5	67492833	G	A	0.095092	-0.0193969	0.0055	0.0004335	-0.805816	0.0538179	1.10205e-50	0.0240711	0.00701215	1.024(1.01,1.039)	0.000597439	0.0226193	0.0602895	20	0.383204
McRae AF et al	MDD	POR	cg01676795	7	75586348	rs76021834	7	75607155	G	A	0.308793	-0.0154995	0.0034	4.481e-06	-0.220315	0.0350981	3.44904e-10	0.0703515	0.0190728	1.073(1.034,1.114)	0.000225507	0.0120369	0.393011	15	0.775876
McRae AF et al	MDD	PTK2B	cg18734877	8	27297419	rs1106359	8	27309339	C	T	0.396728	-0.0110003	0.0031	0.00046	0.624996	0.0313358	1.65309e-88	-0.0176006	0.00503792	0.983(0.973,0.992)	0.000476523	0.0195607	0.114857	20	0.422731
McRae AF et al	MDD	RPTOR	cg09977718	17	78854273	rs2016817	17	78859004	T	C	0.252556	-0.0120017	0.0036	0.0008069	-0.734158	0.0337454	6.08676e-105	0.0163476	0.00496082	1.016(1.007,1.026)	0.000982995	0.0333374	0.257615	20	0.225334
McRae AF et al	MDD	RPTOR	cg13831388	17	78857859	rs2016817	17	78859004	T	C	0.252556	-0.0120017	0.0036	0.0008069	0.643046	0.0338024	1.08608e-80	-0.0186639	0.00568367	0.982(0.971,0.993)	0.00102428	0.0336873	0.20771	20	0.227294
McRae AF et al	MDD	SLC8A1	cg00610991	2	40677600	rs10192833	2	40627495	T	C	0.41002	-0.0187038	0.0036	1.814e-07	-0.201278	0.032986	1.04802e-09	0.0929254	0.0234908	1.097(1.048,1.149)	7.62722e-05	0.00636775	0.193086	11	0.976876
McRae AF et al	MDD	STK24	cg03701759	13	99174930	rs7317938	13	99234361	T	C	0.360941	0.0133011	0.0035	0.0001328	0.34848	0.0333028	1.26421e-25	0.038169	0.0106855	1.039(1.017,1.061)	0.000354206	0.0162436	0.43973	20	0.788914
McRae AF et al	MDD	STK24	cg09504131	13	99174875	rs4772104	13	99235677	A	G	0.329243	0.0145043	0.0038	0.0001178	0.538022	0.0337036	2.30137e-57	0.0269586	0.007262	1.027(1.013,1.042)	0.000205402	0.0115308	0.191106	20	0.814187
McRae AF et al	MDD	STK24	cg24247370	13	99142703	rs1886089	13	99124356	C	T	0.44683	0.0102968	0.0031	0.0009206	-0.363315	0.0329332	2.68231e-28	-0.0283413	0.0089109	0.972(0.955,0.989)	0.00147014	0.043124	0.0391281	20	0.229188
McRae AF et al	MDD	TLR4	cg09735465	9	120507228	rs10759940	9	120513484	C	T	0.484663	-0.015205	0.0031	7.501e-07	-0.183796	0.0327858	2.07092e-08	0.0827277	0.0224109	1.086(1.04,1.135)	0.000223028	0.0120369	0.480796	4	0.0124033
McRae AF et al	MDD	TLR4	cg13892386	9	120508122	rs17421726	9	120512831	T	C	0.095092	0.0195967	0.0051	0.0001296	-1.02378	0.0550673	3.76914e-77	-0.0191415	0.00508682	0.981(0.971,0.991)	0.000167911	0.0100976	0.222314	20	0.000167476
McRae AF et al	MDD	TLR4	cg21242448	9	120510294	rs10759939	9	120513440	A	G	0.484663	-0.0137035	0.0032	2.225e-05	-1.34926	0.0134585	0	0.0101563	0.00237383	1.01(1.006,1.015)	1.88215e-05	0.00266447	0.134069	20	0.0122814
McRae AF et al	MDD	TLR9	cg22484793	3	52261325	rs187084	3	52261031	G	A	0.428425	-0.0156011	0.0033	2.275e-06	0.553199	0.0321537	2.44327e-66	-0.0282015	0.00618641	0.972(0.96,0.984)	5.14894e-06	0.00104781	0.0713242	20	0.0218669
McRae AF et al	MDD	TPH1	cg00428568	11	18067256	rs7950282	11	18069890	G	A	0.43047	0.0119977	0.0031	0.0001122	0.416067	0.0324521	1.2517e-37	0.0288361	0.00778279	1.029(1.014,1.045)	0.000211303	0.0116611	0.446448	20	0.482806
McRae AF et al	MDD	TRPV4	cg10794374	12	110278745	rs6606743	12	110279179	G	A	0.493865	-0.0116024	0.003	0.0001386	0.515371	0.0315313	4.7416e-60	-0.0225128	0.00598179	0.978(0.966,0.989)	0.000167516	0.0100976	0.52766	20	0.493353
McRae AF et al	MDD	VARS2	cg02149965	6	30883203	rs2523594	6	31326629	C	T	0.299591	-0.0123965	0.0035	0.0003424	0.41944	0.0320841	4.68777e-39	-0.0295549	0.00864528	0.971(0.955,0.987)	0.000629397	0.023026	0.0143678	20	0.970473
McRae AF et al	MDD	VARS2	cg04966294	6	30893104	rs28732097	6	31081503	G	C	0.0511247	0.0315956	0.0077	4.266e-05	0.549174	0.0697908	3.57887e-15	0.0575329	0.0158129	1.059(1.027,1.093)	0.000274387	0.0137447	0.958819	20	0.3285
McRae AF et al	MDD	VARS2	cg07906263	6	30893133	rs28732097	6	31081503	G	C	0.0511247	0.0315956	0.0077	4.266e-05	-1.1248	0.0657302	1.2002e-65	-0.0280899	0.00703972	0.972(0.959,0.986)	6.60151e-05	0.00565645	0.585466	20	0.248657
McRae AF et al	MDD	VARS2	cg07945879	6	30879673	rs2233980	6	31079644	A	G	0.0838446	-0.0303046	0.0055	3.431e-08	0.366616	0.0426901	8.8618e-18	-0.0826603	0.0178244	0.921(0.889,0.953)	3.52669e-06	0.0008833	0.0338903	20	0.992903554459751
McRae AF et al	MDD	VARS2	cg08177495	6	30878952	rs28732097	6	31081503	G	C	0.0511247	0.0315956	0.0077	4.266e-05	0.434213	0.0689332	2.99488e-10	0.0727651	0.0211639	1.075(1.032,1.121)	0.000585659	0.0224342	0.795252	10	0.283951
McRae AF et al	MDD	VARS2	cg26784891	6	30884124	rs28732097	6	31081503	G	C	0.0511247	0.0315956	0.0077	4.266e-05	0.529011	0.0693129	2.30757e-14	0.0597257	0.0165257	1.062(1.028,1.096)	0.000301386	0.0142219	0.639355	20	0.0815102
McRae AF et al	BD	AGRN	cg07787977	1	962651	rs71628928	1	1007222	T	G	0.163599	0.0426988	0.0114	0.0001884	-0.387381	0.0460047	3.74986e-17	-0.110224	0.0322084	0.896(0.841,0.954)	0.000621117	0.0241208	0.757106	9	0.795829
McRae AF et al	BD	AGRN	cg17021880	1	964506	rs3934834	1	1005806	T	C	0.169734	0.0380031	0.0109	0.0004921	-0.639876	0.045992	5.29791e-44	-0.0593913	0.0175613	0.942(0.91,0.975)	0.00071975	0.0249932	0.19985	20	0.759826
McRae AF et al	BD	AGRN	cg25774148	1	964497	rs3934834	1	1005806	T	C	0.169734	0.0380031	0.0109	0.0004921	-0.677529	0.0458136	1.7297e-49	-0.0560907	0.0165289	0.945(0.915,0.977)	0.000690083	0.0249932	0.154888	20	0.713981
McRae AF et al	BD	AS3MT	cg08772003	10	104629869	rs7085104	10	104628873	G	A	0.346626	-0.0361005	0.0078	3.18e-06	-0.971063	0.0292553	1.37113e-241	0.0371762	0.00811014	1.038(1.022,1.055)	4.56343e-06	0.000988743	0.0216594	20	0.943942
McRae AF et al	BD	AS3MT	cg15744005	10	104629667	rs7085104	10	104628873	G	A	0.346626	-0.0361005	0.0078	3.18e-06	-1.10318	0.026571	0	0.032724	0.00711426	1.033(1.019,1.048)	4.22952e-06	0.000981853	0.0209661	20	0.944117
McRae AF et al	BD	AS3MT	cg18534077	10	104628846	rs12219247	10	104613361	G	A	0.347648	-0.0368043	0.0082	6.657e-06	0.564948	0.0342849	5.2751e-61	-0.0651464	0.0150434	0.937(0.91,0.965)	1.4873e-05	0.00257113	0.203303	20	0.92303
McRae AF et al	BD	AS3MT	cg25143771	10	104629124	rs12219246	10	104613355	G	A	0.367076	-0.0333961	0.0081	3.72e-05	0.20702	0.0339174	1.03674e-09	-0.161318	0.0472168	0.851(0.776,0.934)	0.000634224	0.0241208	0.845981	11	0.837954
McRae AF et al	BD	ASL	cg02423318	7	65509125	rs444475	7	65509290	T	C	0.394683	-0.0271965	0.0078	0.0004754	0.318125	0.033725	3.98806e-21	-0.08549	0.02614	0.918(0.872,0.966)	0.00107372	0.0295729	0.0638008	20	0.500734
McRae AF et al	BD	ASL	cg24568150	7	65508862	rs444475	7	65509290	T	C	0.394683	-0.0271965	0.0078	0.0004754	0.394608	0.0338522	2.11859e-31	-0.0689203	0.0206318	0.933(0.896,0.972)	0.000836296	0.0263888	0.267695	18	0.501494
McRae AF et al	BD	CACNA1C	cg03885818	12	2299830	rs7957545	12	2324042	C	T	0.364008	0.062301	0.008	9.347e-15	-0.894465	0.0283498	1.73639e-218	-0.0696517	0.00921231	0.933(0.916,0.95)	4.00841e-14	1.30273e-10	0.167472	20	0.7667
McRae AF et al	BD	CACNA1C	cg09436713	12	2323135	rs2238049	12	2306128	G	A	0.371166	0.0582967	0.0075	1.087e-14	-0.377009	0.0323331	2.03631e-31	-0.154629	0.0239084	0.857(0.818,0.898)	9.95843e-11	1.61824e-07	0.270441	20	0.916267
McRae AF et al	BD	CACNA1C	cg26361533	12	2445561	rs3819530	12	2436797	A	G	0.403885	0.0258042	0.0076	0.0006538	-0.249132	0.0329652	4.11162e-14	-0.103576	0.0334432	0.902(0.844,0.963)	0.00195433	0.0444165	0.0314693	12	1.6962e-08
McRae AF et al	BD	CAPN3	cg10005744	15	42651086	rs113155987	15	42623234	T	C	0.0766871	0.0559039	0.0138	5.16e-05	0.351036	0.0623853	1.83474e-08	0.159254	0.0484403	1.173(1.066,1.289)	0.00101034	0.0293939	0.178826	17	0.344791
McRae AF et al	BD	CASP3	cg02249911	4	185570676	rs113420705	4	185570553	C	T	0.264826	-0.0281987	0.0083	0.0006554	0.962897	0.0331657	2.52877e-185	-0.0292852	0.00867864	0.971(0.955,0.988)	0.00073976	0.0249932	0.678429	20	0.514513
McRae AF et al	BD	CD40	cg19785066	20	44746655	rs6065926	20	44735854	A	G	0.255624	0.0353961	0.0085	3.298e-05	0.249529	0.036719	1.0783e-11	0.141852	0.0399511	1.152(1.066,1.246)	0.000384304	0.0194788	0.190844	16	0.0106739
McRae AF et al	BD	COMT	cg10122187	22	19938620	rs13306278	22	19929027	T	C	0.149284	0.0352956	0.011	0.001271	-0.691393	0.0450587	3.86906e-53	-0.05105	0.016254	0.95(0.92,0.981)	0.00168511	0.0399753	0.214035	20	0.225603
McRae AF et al	BD	CREBBP	cg07628416	16	4033297	rs2239307	16	4042449	C	T	0.218814	0.031799	0.0099	0.001283	0.869869	0.0362155	1.7507e-127	0.0365561	0.0114823	1.037(1.014,1.061)	0.00145415	0.035803	0.152386	20	0.380954
McRae AF et al	BD	CREBBP	cg08098950	16	4033226	rs2239307	16	4042449	C	T	0.218814	0.031799	0.0099	0.001283	0.90779	0.0360965	1.45047e-139	0.035029	0.0109942	1.036(1.014,1.058)	0.00144185	0.035803	0.156989	20	0.380954
McRae AF et al	BD	CREBBP	cg09300795	16	4042428	rs2239307	16	4042449	C	T	0.218814	0.031799	0.0099	0.001283	-1.00559	0.0340682	1.74399e-191	-0.0316222	0.00990309	0.969(0.95,0.988)	0.0014072	0.035803	0.0317987	20	0.379932
McRae AF et al	BD	CUL3	cg06867755	2	225397387	rs3845840	2	225359100	A	G	0.331288	-0.0299956	0.0079	0.0001473	0.267643	0.0342665	5.69042e-15	-0.112073	0.0328198	0.894(0.838,0.953)	0.000638273	0.0241208	0.142773	6	0.954271
McRae AF et al	BD	CYP17A1	cg09201719	10	104596890	rs12241517	10	104621068	G	A	0.346626	-0.0358979	0.0077	3.628e-06	0.192544	0.0332572	7.05774e-09	-0.18644	0.0513448	0.83(0.75,0.918)	0.00028218	0.0165483	0.782902	8	0.873663
McRae AF et al	BD	CYP17A1	cg23093090	10	104574429	rs284858	10	104573936	T	C	0.402863	-0.028204	0.0075	0.0001671	-0.778763	0.0305442	2.16706e-143	0.0362164	0.00973485	1.037(1.017,1.057)	0.000198996	0.0137408	0.0122427	20	0.26834
McRae AF et al	BD	CYP2D6	cg04692870	22	42525206	rs2284087	22	42485671	T	C	0.4591	0.0240973	0.0074	0.001156	0.418844	0.0326173	9.63937e-38	0.0575329	0.0182269	1.059(1.022,1.098)	0.00159685	0.0384427	0.0653261	20	0.000528502
McRae AF et al	BD	DDAH2	cg00657529	6	31698687	rs501942	6	31840477	T	C	0.0715746	-0.0515957	0.0124	2.962e-05	-0.663506	0.0451547	7.03678e-49	0.0777623	0.0194234	1.081(1.04,1.123)	6.24048e-05	0.00751169	0.0243581	20	0.187917
McRae AF et al	BD	DDAH2	cg10041232	6	31700237	rs501942	6	31840477	T	C	0.0715746	-0.0515957	0.0124	2.962e-05	-0.261685	0.0465899	1.94555e-08	0.197167	0.0589712	1.218(1.085,1.367)	0.000827427	0.0263888	0.819319	7	0.231865
McRae AF et al	BD	DDAH2	cg11093373	6	31698899	rs1270942	6	31918860	G	A	0.0705521	-0.0497992	0.0125	7.328e-05	-0.410654	0.0467327	1.53194e-18	0.121268	0.0334215	1.129(1.057,1.205)	0.000285139	0.0165483	0.0488162	20	0.244365
McRae AF et al	BD	DDAH2	cg18402034	6	31698651	rs1800628	6	31546850	A	G	0.0777096	-0.0518047	0.0122	2.226e-05	-0.368471	0.0439927	5.48799e-17	0.140594	0.0371217	1.151(1.07,1.238)	0.000152252	0.0117814	0.0645833	20	0.307213
McRae AF et al	BD	DDAH2	cg18909389	6	31701110	rs501942	6	31840477	T	C	0.0715746	-0.0515957	0.0124	2.962e-05	-0.724093	0.0451902	8.79435e-58	0.0712557	0.0176929	1.074(1.037,1.112)	5.64042e-05	0.00722732	0.0183393	20	0.224527
McRae AF et al	BD	DNM2	cg17710535	19	10819994	rs11085744	19	10819967	C	T	0.478528	-0.0318003	0.0078	4.879e-05	-0.366685	0.0325226	1.7483e-29	0.0867238	0.0226196	1.091(1.043,1.14)	0.000126074	0.0117814	0.71669	20	0.867694
McRae AF et al	BD	DRD2	cg08948964	11	113285594	rs11608109	11	113303448	G	C	0.388548	0.0255995	0.0076	0.0007137	-0.243325	0.0322395	4.43956e-14	-0.105207	0.0342033	0.9(0.842,0.963)	0.00209846	0.0457201	0.16737	19	0.040489
McRae AF et al	BD	EGR1	cg26069252	5	137800343	rs111549735	5	137798584	G	T	0.443763	0.0266007	0.0074	0.0003462	0.336686	0.0317496	2.84239e-26	0.0790074	0.0232074	1.082(1.034,1.133)	0.000663076	0.0247701	0.0511679	20	0.0567499
McRae AF et al	BD	EIF2AK2	cg18845960	2	37387350	rs3856500	2	37387286	A	T	0.415133	-0.0258042	0.0076	0.0007208	-0.37838	0.0333263	7.10245e-30	0.0681965	0.0209645	1.071(1.027,1.115)	0.00114214	0.0309328	0.776398	20	0.43115
McRae AF et al	BD	EIF4G1	cg06294803	3	184033282	rs55829914	3	184047354	G	A	0.234151	0.032203	0.0088	0.0002568	0.211883	0.036968	9.9531e-09	0.151985	0.0492758	1.164(1.057,1.282)	0.00203984	0.0453048	0.873177	11	0.698888
McRae AF et al	BD	FARS2	cg05329576	6	5261291	rs2753249	6	5263475	G	T	0.254601	-0.0284028	0.0086	0.0009624	0.795818	0.0338117	1.71629e-122	-0.0356901	0.0109124	0.965(0.945,0.986)	0.00107316	0.0295729	0.989812	20	0.477699
McRae AF et al	BD	FARS2	cg09085698	6	5261316	rs13191012	6	5261292	A	G	0.256646	-0.0288984	0.0086	0.0007497	-0.922909	0.0322824	9.30861e-180	0.0313123	0.00938251	1.032(1.013,1.051)	0.000845954	0.0263888	0.787316	20	0.497108
McRae AF et al	BD	FKBP5	cg00052684	6	35694245	rs76917354	6	35694245	T	C	0.0715746	0.054604	0.0161	0.0006645	0.556878	0.0667946	7.60902e-17	0.0980539	0.0312118	1.103(1.038,1.173)	0.0016805	0.0399753	0.837552	19	0.670454
McRae AF et al	BD	FTO	cg09243909	16	53871485	rs72805646	16	53881965	A	C	0.134969	-0.0446004	0.0115	0.0001075	-0.440032	0.046745	4.80098e-21	0.101357	0.0282656	1.107(1.047,1.17)	0.000335934	0.0182542	0.948767	10	0.760321
McRae AF et al	BD	GGT1	cg26486070	22	25003675	rs4820600	22	24993367	A	G	0.374233	0.0309026	0.0082	0.0001594	0.484346	0.0334557	1.68744e-47	0.0638027	0.0174943	1.066(1.03,1.103)	0.00026525	0.0163236	0.418351	5	0.779829
McRae AF et al	BD	GGT1	cg27200006	22	25003854	rs2017869	22	24997309	C	G	0.377301	0.0297996	0.0078	0.0001467	0.558903	0.0327329	2.29115e-65	0.0533181	0.014301	1.055(1.026,1.085)	0.000192792	0.0137408	0.234716	6	0.781677
McRae AF et al	BD	HSPA1B	cg06804823	6	31798635	rs2072633	6	31919578	A	G	0.350716	-0.025995	0.0076	0.0005811	0.42379	0.0321786	1.30721e-39	-0.0613392	0.0185283	0.941(0.907,0.975)	0.000931088	0.0277618	0.0705691	20	0.0152803
McRae AF et al	BD	HSPA9	cg10920316	5	137946599	rs34858014	5	137944006	C	T	0.448875	-0.0340016	0.0076	7.696e-06	-0.428789	0.032968	1.12803e-38	0.0792967	0.0187436	1.083(1.043,1.123)	2.33073e-05	0.00344312	0.163227	20	0.665402
McRae AF et al	BD	HSPA9	cg27641051	5	137911203	rs10900855	5	137937537	T	C	0.244376	-0.0533038	0.0097	3.293e-08	-0.222243	0.0391489	1.37182e-08	0.239845	0.0607452	1.271(1.128,1.432)	7.86853e-05	0.00913312	0.5423	8	0.99752
McRae AF et al	BD	IGF1R	cg15903819	15	99497082	rs72752895	15	99497467	T	G	0.156442	0.0352956	0.0099	0.000375	0.370377	0.044631	1.05307e-16	0.0952965	0.0290918	1.1(1.039,1.165)	0.00105396	0.0295291	0.158664	15	0.686802
McRae AF et al	BD	IGF1R	cg20891771	15	99143542	rs6598534	15	99143302	A	G	0.493865	-0.0247024	0.0078	0.001631	-0.47476	0.0316021	5.18454e-51	0.0520313	0.0167904	1.053(1.019,1.089)	0.00194265	0.0444165	0.214907	20	0.306649
McRae AF et al	BD	MAPK1	cg03321319	22	22222323	rs9607340	22	22222320	G	T	0.49182	-0.0238044	0.0075	0.001584	-0.390366	0.0317874	1.1524e-34	0.0609797	0.019844	1.063(1.022,1.105)	0.00211955	0.0457201	0.386782	20	0.335768
McRae AF et al	BD	MAPK10	cg00324827	4	86936356	rs1201	4	86936468	G	A	0.126789	0.0591981	0.0123	1.5e-06	-0.870403	0.0437112	3.16477e-88	-0.0680123	0.0145383	0.934(0.908,0.961)	2.89473e-06	0.00078399	0.547217	20	0.998125
McRae AF et al	BD	MAPK12	cg00361695	22	50699354	rs2272855	22	50699404	C	T	0.473415	0.0299956	0.0082	0.0002454	-0.449954	0.0315903	4.92594e-46	-0.0666637	0.0188155	0.936(0.902,0.971)	0.000395569	0.0194788	0.694408	20	0.629691
McRae AF et al	BD	MCL1	cg13175981	1	150552382	rs11204679	1	150583670	G	C	0.474438	0.0263985	0.0075	0.0004028	-0.430974	0.0305392	3.19567e-45	-0.0612531	0.0179356	0.941(0.908,0.974)	0.000637414	0.0241208	0.684668	20	0.00821557
McRae AF et al	BD	MDH2	cg06772202	7	75678527	rs56965035	7	75795670	A	G	0.328221	-0.0332026	0.0083	6.537e-05	-0.262002	0.0348318	5.39765e-14	0.126727	0.0358805	1.135(1.058,1.218)	0.000412574	0.0195906	0.170626	20	0.782767
McRae AF et al	BD	MDH2	cg16489192	7	75678113	rs3973173	7	75732997	G	A	0.329243	-0.0327963	0.0083	7.953e-05	-0.840926	0.0316014	5.14476e-156	0.0390002	0.00997829	1.04(1.02,1.06)	9.28694e-05	0.0104078	0.0903918	20	0.765588
McRae AF et al	BD	MDH2	cg22103003	7	75702603	rs869804	7	75688954	G	A	0.329243	-0.0273038	0.008	0.000631	-0.838252	0.0311555	1.89755e-159	0.0325723	0.00962015	1.033(1.014,1.053)	0.00070959	0.0249932	0.358689	20	0.728822
McRae AF et al	BD	MDH2	cg25797912	7	75678053	rs10230301	7	75754595	C	T	0.328221	-0.0332026	0.0083	6.331e-05	-0.300735	0.0346958	4.40698e-18	0.110405	0.0303965	1.117(1.052,1.185)	0.000281063	0.0165483	0.150441	20	0.725854
McRae AF et al	BD	MDH2	cg26942532	7	75678159	rs28689051	7	75763624	A	G	0.347648	-0.0323026	0.0082	8.995e-05	-0.563129	0.0327995	4.54699e-66	0.0573627	0.0149399	1.059(1.028,1.091)	0.00012325	0.0117814	0.0168294	20	0.708423
McRae AF et al	BD	MICB	cg07899532	6	31458944	rs2253052	6	31462031	T	C	0.269939	-0.0278	0.0079	0.0004647	-0.355535	0.0340056	1.38718e-25	0.0781919	0.0234449	1.081(1.033,1.132)	0.000852561	0.0263888	0.0114959	20	0.0199734
McRae AF et al	BD	MICB	cg13531176	6	31475943	rs2844499	6	31475913	T	A	0.266871	-0.0285	0.0081	0.0004288	0.326584	0.0355585	4.13811e-20	-0.0872669	0.0265599	0.916(0.87,0.965)	0.00101743	0.0293939	0.016134	20	0.0146163
McRae AF et al	BD	MRPS14	cg23647264	1	174998950	rs6425281	1	174418922	C	G	0.46319	0.0358966	0.0078	3.743e-06	0.176745	0.0310798	1.29432e-08	0.203099	0.056772	1.225(1.096,1.369)	0.000346977	0.0184865	0.713734	9	0.855459
McRae AF et al	BD	MSRA	cg18452600	8	9911543	rs62488688	8	9912613	G	A	0.131902	0.0517987	0.01	2.08e-07	0.33863	0.0439911	1.3855e-14	0.152965	0.0355942	1.165(1.087,1.249)	1.72748e-05	0.00279817	0.0166388	20	0.165882
McRae AF et al	BD	MSRA	cg26077133	8	10049871	rs7822181	8	10049872	T	G	0.416155	0.0234017	0.0074	0.001562	-1.24887	0.0170912	0	-0.0187383	0.0059309	0.981(0.97,0.993)	0.00158076	0.0383393	0.0124378	20	1.00602e-05
McRae AF et al	BD	MTHFR	cg17514528	1	11862907	rs1994798	1	11854755	G	A	0.40184	-0.0243952	0.0076	0.001322	-0.429934	0.0326323	1.22044e-39	0.0567416	0.0181942	1.058(1.021,1.097)	0.00181672	0.0421738	0.15447	20	0.409898
McRae AF et al	BD	MTHFR	cg17745097	1	11863365	rs6541003	1	11855867	G	A	0.391616	-0.0249999	0.0075	0.0008929	-0.402294	0.0337911	1.11007e-32	0.0621434	0.01936	1.064(1.024,1.105)	0.0013279	0.0342514	0.261921	20	0.397982
McRae AF et al	BD	NDUFS2	cg08545169	1	161169143	rs1136207	1	161183516	T	C	0.138037	0.0391047	0.011	0.0003834	0.902442	0.0461275	3.13061e-85	0.0433321	0.0123887	1.044(1.019,1.07)	0.00046929	0.0203359	0.0171657	20	0.664301
McRae AF et al	BD	NDUFS2	cg11801851	1	161169164	rs1136207	1	161183516	T	C	0.138037	0.0391047	0.011	0.0003834	-0.471746	0.0475909	3.67265e-23	-0.0828936	0.0247718	0.92(0.877,0.966)	0.000819024	0.0263888	0.057403	14	0.66398
McRae AF et al	BD	NOD2	cg18177814	16	50730881	rs5743263	16	50730865	C	T	0.0460123	0.0698969	0.0226	0.00193	1.38463	0.0826851	6.07359e-63	0.0504805	0.0165981	1.052(1.018,1.087)	0.00235523	0.0493839	0.159223	20	0.5112
McRae AF et al	BD	NUDT1	cg12823233	7	2316876	rs7792045	7	2316852	T	C	0.384458	-0.0305971	0.008	0.000136	-1.07853	0.024574	0	0.0283693	0.00744561	1.029(1.014,1.044)	0.000138856	0.0117814	0.327136	20	0.0650469
McRae AF et al	BD	NUDT1	cg20185615	7	2316906	rs12535174	7	2310974	T	C	0.383436	-0.0304031	0.008	0.0001366	-0.994654	0.0265667	8.77684e-307	0.0305665	0.00808433	1.031(1.015,1.048)	0.000156225	0.0118077	0.344308	20	0.0606607
McRae AF et al	BD	PARP1	cg18590995	1	226558496	rs12143101	1	226545785	C	G	0.154397	0.0352024	0.0097	0.0002786	0.379183	0.0460038	1.68748e-16	0.0928375	0.0279512	1.097(1.039,1.159)	0.000895611	0.0274598	0.164611	15	0.270508
McRae AF et al	BD	PARP1	cg18764804	1	226596668	rs56033994	1	226545433	C	A	0.154397	0.0352956	0.0097	0.0002635	0.337355	0.0458384	1.84379e-13	0.104625	0.0320754	1.11(1.043,1.182)	0.00110696	0.0302321	0.704079	7	0.234227
McRae AF et al	BD	PARP1	cg23712594	1	226591890	rs932002	1	226577306	T	C	0.153374	0.0352024	0.0097	0.0002707	0.549813	0.0453838	8.82426e-34	0.0640261	0.0184169	1.066(1.028,1.105)	0.000508044	0.0214434	0.015692	20	0.238059
McRae AF et al	BD	PDIA2	cg10010898	16	339598	rs214249	16	348687	G	T	0.378323	-0.0260965	0.0078	0.0008061	0.259307	0.0324985	1.47482e-15	-0.100639	0.0326175	0.904(0.848,0.964)	0.00203252	0.0453048	0.712679	20	0.403605
McRae AF et al	BD	PRKCB	cg03503785	16	23962572	rs196001	16	23962504	G	A	0.428425	-0.0334017	0.0077	1.673e-05	0.348969	0.0325298	7.54662e-27	-0.0957153	0.0238007	0.909(0.867,0.952)	5.78185e-05	0.00722732	0.18835	20	0.941124
McRae AF et al	BD	PRKCB	cg26685404	16	23957272	rs9940744	16	23943445	G	A	0.360941	-0.0288984	0.0078	0.0002281	0.846746	0.0300647	1.60912e-174	-0.0341288	0.0092911	0.966(0.949,0.984)	0.000239461	0.0152598	0.151856	20	0.612563
McRae AF et al	BD	PRKCZ	cg00300046	1	2084595	rs424079	1	2071340	C	A	0.385481	-0.0292023	0.0076	0.0001237	0.420069	0.0331852	1.00635e-36	-0.0695178	0.0189074	0.933(0.899,0.968)	0.000236229	0.0152598	0.304235	20	0.812494
McRae AF et al	BD	PRKCZ	cg00981070	1	2046702	rs55826501	1	2059143	A	G	0.281186	-0.0298015	0.0082	0.0003017	0.759382	0.0347596	8.36239e-106	-0.0392444	0.0109467	0.962(0.941,0.982)	0.000337001	0.0182542	0.390055	20	0.632676
McRae AF et al	BD	PRKCZ	cg03599988	1	2045413	rs3128338	1	2046786	G	A	0.392638	-0.0252973	0.0076	0.0009443	-0.297216	0.032165	2.45681e-20	0.0851142	0.0271791	1.089(1.032,1.148)	0.00173853	0.0409435	0.0237868	16	0.315177
McRae AF et al	BD	PRKCZ	cg03732007	1	2071316	rs424079	1	2071340	C	A	0.385481	-0.0292023	0.0076	0.0001237	0.846968	0.0301759	2.42968e-173	-0.0344786	0.00905688	0.966(0.949,0.983)	0.000140722	0.0117814	0.867385	20	0.789304
McRae AF et al	BD	PRKCZ	cg04347414	1	2084519	rs424079	1	2071340	C	A	0.385481	-0.0292023	0.0076	0.0001237	0.720711	0.031057	3.95584e-119	-0.0405187	0.0106887	0.96(0.94,0.981)	0.000150169	0.0117814	0.313254	20	0.802027
McRae AF et al	BD	PRKCZ	cg05340048	1	2084319	rs169037	1	2095582	T	G	0.384458	-0.0298015	0.0077	9.836e-05	0.673889	0.0320309	2.90099e-98	-0.0442231	0.0116179	0.957(0.935,0.979)	0.000140976	0.0117814	0.213121	20	0.833064
McRae AF et al	BD	PRKCZ	cg06757383	1	2008579	rs262692	1	2112577	A	C	0.342536	-0.0350968	0.0082	1.886e-05	0.183635	0.033191	3.15397e-08	-0.191123	0.056456	0.826(0.74,0.923)	0.000710897	0.0249932	0.493511	9	0.81089
McRae AF et al	BD	PRKCZ	cg09144608	1	2098929	rs2945573	1	2073000	A	G	0.289366	-0.0292949	0.0082	0.0003561	-0.368749	0.0363906	3.93989e-24	0.0794441	0.0235789	1.083(1.034,1.134)	0.00075364	0.0249932	0.0338751	20	0.69136
McRae AF et al	BD	PRKCZ	cg09261593	1	2058612	rs427811	1	2075560	G	T	0.289366	-0.0291024	0.0082	0.0003831	0.724453	0.035003	3.69628e-95	-0.0401715	0.0114841	0.961(0.939,0.982)	0.000468735	0.0203359	0.268684	20	0.644241
McRae AF et al	BD	PRKCZ	cg09560161	1	2065242	rs262684	1	2118359	G	A	0.384458	-0.0302964	0.0077	9.121e-05	0.606272	0.031987	4.11795e-80	-0.0499716	0.0129713	0.951(0.927,0.976)	0.000116935	0.0117814	0.369821	20	0.817621
McRae AF et al	BD	PRKCZ	cg12639453	1	2035780	rs11584491	1	2042543	A	G	0.391616	-0.023801	0.0076	0.001808	0.768237	0.0299456	3.77225e-145	-0.0309813	0.00996622	0.969(0.951,0.989)	0.00187954	0.0433226	0.0196357	20	0.216094
McRae AF et al	BD	PRKCZ	cg12713909	1	2038940	rs78609670	1	2045886	T	G	0.279141	-0.0314018	0.0083	0.0001717	-0.208663	0.037699	3.11286e-08	0.15049	0.0481815	1.162(1.058,1.278)	0.00178772	0.0417991	0.0196254	9	0.675217
McRae AF et al	BD	PRKCZ	cg12718519	1	2058417	rs3107147	1	2048729	G	A	0.392638	-0.0246001	0.0076	0.001266	1.15661	0.0227205	0	-0.0212692	0.0065842	0.979(0.966,0.992)	0.00123646	0.0326706	0.0516723	20	0.267109
McRae AF et al	BD	PRKCZ	cg13480549	1	2058790	rs427811	1	2075560	G	T	0.289366	-0.0291024	0.0082	0.0003831	0.596408	0.0358933	5.32591e-62	-0.0487961	0.0140591	0.952(0.926,0.979)	0.000518942	0.0216226	0.148626	20	0.59656
McRae AF et al	BD	PRKCZ	cg15033013	1	2082458	rs262650	1	2093734	T	C	0.291411	-0.0297044	0.0082	0.0003232	-1.10343	0.0304188	4.06848e-288	0.0269201	0.00746834	1.027(1.012,1.042)	0.00031268	0.0175209	0.203234	20	0.65393
McRae AF et al	BD	PRKCZ	cg15481172	1	2059086	rs10797427	1	2060732	C	T	0.392638	-0.027104	0.0078	0.0005166	0.597422	0.0319352	4.31502e-78	-0.0453683	0.0132794	0.956(0.931,0.981)	0.000634467	0.0241208	0.241783	20	0.376653
McRae AF et al	BD	PRKCZ	cg16048006	1	2065263	rs262684	1	2118359	G	A	0.384458	-0.0302964	0.0077	9.121e-05	0.489516	0.0327922	2.17276e-50	-0.0618905	0.016267	0.94(0.91,0.97)	0.000142	0.0117814	0.668686	20	0.821536
McRae AF et al	BD	PRKCZ	cg16599817	1	2036283	rs3107151	1	2051513	T	G	0.387526	-0.0248051	0.0076	0.001154	0.445875	0.0321482	9.71194e-44	-0.0556325	0.0175107	0.946(0.914,0.979)	0.00148783	0.0363568	0.0105199	20	0.316648
McRae AF et al	BD	PRKCZ	cg17426766	1	2046864	rs78665901	1	2052513	G	A	0.286299	-0.0298986	0.0082	0.0002839	0.518878	0.0357991	1.31876e-47	-0.0576215	0.0162957	0.944(0.914,0.975)	0.000406239	0.0195906	0.404378	20	0.6181
McRae AF et al	BD	PRKCZ	cg17435831	1	2082522	rs424079	1	2071340	C	A	0.385481	-0.0292023	0.0076	0.0001237	-0.474437	0.0325692	4.55213e-48	0.0615514	0.0165669	1.063(1.03,1.099)	0.000202941	0.0137408	0.031969	20	0.788453
McRae AF et al	BD	PRKCZ	cg18188739	1	2058941	rs427811	1	2075560	G	T	0.289366	-0.0291024	0.0082	0.0003831	0.286059	0.0370126	1.0866e-14	-0.101736	0.0315433	0.903(0.849,0.961)	0.00125855	0.0329862	0.129457	20	0.679964
McRae AF et al	BD	PRKCZ	cg18803110	1	2057439	rs10797427	1	2060732	C	T	0.392638	-0.027104	0.0078	0.0005166	0.451479	0.0327816	3.73929e-43	-0.0600338	0.017818	0.942(0.909,0.975)	0.000753634	0.0249932	0.119896	20	0.387747
McRae AF et al	BD	PRKCZ	cg19405842	1	2038661	rs3128334	1	2038662	G	A	0.362986	-0.0271965	0.0078	0.0004856	1.29086	0.0190014	0	-0.0210685	0.00605044	0.979(0.968,0.991)	0.000497411	0.0212709	0.131672	20	0.463341
McRae AF et al	BD	PRKCZ	cg19928739	1	2089555	rs262656	1	2088754	C	A	0.289366	-0.0297044	0.0082	0.0003034	-0.347473	0.036606	2.26097e-21	0.085487	0.025259	1.089(1.037,1.145)	0.000713304	0.0249932	0.13247	20	0.691853
McRae AF et al	BD	PRKCZ	cg22366001	1	2066006	rs11587831	1	2110848	G	T	0.218814	0.0386992	0.0101	0.000124	0.544504	0.03881	1.02138e-44	0.0710725	0.0192283	1.074(1.034,1.115)	0.00021881	0.0145129	0.174291	20	0.796668
McRae AF et al	BD	PRKCZ	cg22626579	1	2038628	rs364677	1	2071765	A	G	0.385481	-0.0292949	0.0076	0.000119	0.203422	0.0325081	3.91003e-10	-0.144011	0.0438801	0.866(0.795,0.944)	0.00103105	0.0293939	0.550127	11	0.80008
McRae AF et al	BD	PRKCZ	cg23682913	1	2080710	rs78609670	1	2045886	T	G	0.279141	-0.0314018	0.0083	0.0001717	0.24549	0.037341	4.88888e-11	-0.127915	0.0390087	0.88(0.815,0.95)	0.00104128	0.0294274	0.601398	19	0.665601
McRae AF et al	BD	PRKCZ	cg23803603	1	2058230	rs3107151	1	2051513	T	G	0.387526	-0.0248051	0.0076	0.001154	0.793869	0.0303294	5.13262e-151	-0.0312459	0.00964751	0.969(0.951,0.988)	0.00120055	0.0321121	0.0117837	20	0.298849
McRae AF et al	BD	PRKCZ	cg24445388	1	2084391	rs262669	1	2082489	A	G	0.384458	-0.0292966	0.0076	0.000118	0.517642	0.0330594	2.9322e-55	-0.0565963	0.0151203	0.945(0.917,0.973)	0.000181795	0.0134281	0.239499	20	0.81559
McRae AF et al	BD	PRKCZ	cg24577455	1	2069012	rs11587831	1	2110848	G	T	0.218814	0.0386992	0.0101	0.000124	-0.935036	0.036421	2.34092e-145	-0.041388	0.0109214	0.959(0.939,0.98)	0.000150869	0.0117814	0.0928836	20	0.79761
McRae AF et al	BD	PRKCZ	cg24578937	1	2090814	rs262652	1	2090816	C	T	0.289366	-0.0297044	0.0082	0.0003118	0.626019	0.0355238	1.65389e-69	-0.0474497	0.0133725	0.954(0.929,0.979)	0.000387727	0.0194788	0.046901	20	0.622724
McRae AF et al	BD	PRKCZ	cg26910870	1	2046928	rs78665901	1	2052513	G	A	0.286299	-0.0298986	0.0082	0.0002839	0.29294	0.0368008	1.71831e-15	-0.102064	0.0307889	0.903(0.85,0.959)	0.000916586	0.0275824	0.220927	17	0.69791
McRae AF et al	BD	PXN	cg27168573	12	120700929	rs11065056	12	120670379	C	A	0.144172	0.0478046	0.0117	4.556e-05	0.480494	0.0463418	3.44976e-25	0.0994906	0.0261724	1.105(1.049,1.163)	0.000143904	0.0117814	0.156314	20	0.690267
McRae AF et al	BD	RPA1	cg05488279	17	1819770	rs66506713	17	1819511	T	C	0.373211	0.0319965	0.0084	0.0001379	0.236068	0.0341331	4.64265e-12	0.135539	0.0406228	1.145(1.058,1.24)	0.000848322	0.0263888	0.287838	3	0.121268
McRae AF et al	BD	RPA1	cg15093383	17	1820445	rs66506713	17	1819511	T	C	0.373211	0.0319965	0.0084	0.0001379	0.316957	0.0341694	1.7587e-20	0.100949	0.0286495	1.106(1.046,1.17)	0.000425742	0.0197666	0.0135576	20	0.0259064
McRae AF et al	BD	RPA1	cg26693701	17	1821808	rs4790840	17	1829838	A	G	0.383436	0.0349953	0.0078	7.333e-06	0.182523	0.0325385	2.02972e-08	0.191731	0.054722	1.211(1.088,1.348)	0.0004588	0.0203359	0.294867	6	0.502383
McRae AF et al	BD	SLC25A1	cg00747849	22	19165386	rs112198122	22	19165997	A	G	0.0848671	0.0530949	0.0157	0.0006974	-0.591024	0.0620339	1.61207e-21	-0.0898355	0.0281879	0.914(0.865,0.966)	0.00143746	0.035803	0.019273	12	0.256761
McRae AF et al	BD	SMAD3	cg01624571	15	67417697	rs11631380	15	67427189	T	C	0.324131	-0.0263985	0.0079	0.0008743	0.26182	0.0336941	7.81745e-15	-0.100827	0.0328451	0.904(0.848,0.964)	0.00214225	0.0458047	0.488102	7	0.0139162
McRae AF et al	BD	SMAD3	cg03352169	15	67426538	rs10163156	15	67503637	A	G	0.425358	0.0409991	0.0079	1.847e-07	-0.256515	0.032455	2.70705e-15	-0.159831	0.0368432	0.852(0.793,0.916)	1.4369e-05	0.00257113	0.731537	20	0.988453
McRae AF et al	BD	SMAD3	cg03480935	15	67417860	rs11631380	15	67427189	T	C	0.324131	-0.0263985	0.0079	0.0008743	0.581734	0.0331144	4.3782e-69	-0.0453789	0.0138236	0.956(0.93,0.982)	0.00102811	0.0293939	0.0406431	20	0.0187838
McRae AF et al	BD	SMAD3	cg10780949	15	67418316	rs7178291	15	67419682	A	G	0.328221	-0.0263029	0.0079	0.0009068	0.26347	0.0346974	3.11694e-14	-0.0998327	0.0327402	0.905(0.849,0.965)	0.00229421	0.0484169	0.571843	9	0.0133857
McRae AF et al	BD	SMAD3	cg13943355	15	67470870	rs55994097	15	67470134	C	T	0.437628	0.0433982	0.008	6.6e-08	0.248473	0.0313813	2.4164e-15	0.17466	0.0390285	1.191(1.103,1.286)	7.63449e-06	0.00155075	0.0244387	20	0.971181
McRae AF et al	BD	SMAD3	cg22528123	15	67417964	rs12439500	15	67421320	T	C	0.326176	-0.025697	0.0079	0.001173	0.313944	0.034433	7.68468e-20	-0.0818521	0.0267172	0.921(0.874,0.971)	0.00218653	0.0464458	0.283786	17	0.0135275
McRae AF et al	BD	TLR4	cg14507310	9	121285184	rs7864314	9	121282616	C	T	0.484663	0.0235962	0.0075	0.001692	-0.48662	0.0319802	2.75814e-52	-0.04849	0.0157384	0.953(0.924,0.983)	0.00206311	0.0453048	0.551459	20	0.276897
McRae AF et al	BD	TLR9	cg22484793	3	52261325	rs187084	3	52261031	G	A	0.428425	-0.0430978	0.0076	1.194e-08	0.553199	0.0321537	2.44327e-66	-0.0779065	0.0144653	0.925(0.899,0.952)	7.21411e-08	7.81528e-05	0.0962224	20	0.136968
McRae AF et al	BD	TPO	cg13703866	2	1479523	rs11681087	2	1481494	T	C	0.121677	0.0401972	0.013	0.001886	-1.56312	0.0413045	0	-0.025716	0.00834441	0.975(0.959,0.991)	0.00205738	0.0453048	0.429669	20	0.337984
McRae AF et al	BD	VARS2	cg00244776	6	30883192	rs3132541	6	31098734	C	A	0.0838446	-0.0632001	0.0118	7.84e-08	0.585653	0.0421994	8.58423e-44	-0.107914	0.0215968	0.898(0.86,0.937)	5.83042e-07	0.000189489	0.0329491	20	0.991427
McRae AF et al	BD	VARS2	cg02149965	6	30883203	rs2523594	6	31326629	C	T	0.299591	-0.0353992	0.0078	6.128e-06	0.41944	0.0320841	4.68777e-39	-0.0843964	0.0196849	0.919(0.884,0.955)	1.80805e-05	0.00279817	0.0597044	20	0.969574
McRae AF et al	BD	VARS2	cg02601318	6	30882384	rs2596495	6	31323416	C	G	0.0940695	-0.0600033	0.0122	8.555e-07	0.33604	0.0440886	2.49928e-14	-0.17856	0.0432076	0.836(0.769,0.91)	3.58682e-05	0.00506833	0.0802685	20	0.937516
McRae AF et al	BD	VARS2	cg07945879	6	30879673	rs2233980	6	31079644	A	G	0.0838446	-0.0645041	0.0118	4.528e-08	0.366616	0.0426901	8.8618e-18	-0.175945	0.0381536	0.839(0.778,0.904)	3.99812e-06	0.000981853	0.547106	20	0.992527446032055
McRae AF et al	BD	VARS2	cg10158679	6	30883074	rs3130985	6	31085356	T	C	0.0848671	-0.0638007	0.0118	5.81e-08	0.617377	0.0422258	2.06795e-48	-0.103342	0.0203782	0.902(0.867,0.939)	3.95323e-07	0.000142756	0.0332518	20	0.991141
McRae AF et al	BD	VARS2	cg12457901	6	30882671	rs2233980	6	31079644	A	G	0.0838446	-0.0645041	0.0118	4.528e-08	0.858528	0.0402543	6.29229e-101	-0.0751334	0.0141887	0.928(0.902,0.954)	1.18831e-07	7.91805e-05	0.028011	20	0.995306
McRae AF et al	BD	VARS2	cg14935711	6	30882694	rs2233980	6	31079644	A	G	0.0838446	-0.0645041	0.0118	4.528e-08	0.794923	0.0406845	5.14715e-85	-0.0811451	0.0154142	0.922(0.895,0.95)	1.40721e-07	7.91805e-05	0.020757	20	0.994986
McRae AF et al	BD	VARS2	cg15848685	6	30882641	rs3130985	6	31085356	T	C	0.0848671	-0.0638007	0.0118	5.81e-08	0.826773	0.0404209	5.52324e-93	-0.0771684	0.0147626	0.926(0.899,0.953)	1.72007e-07	7.98604e-05	0.0281193	20	0.994956
McRae AF et al	BD	VARS2	cg15978899	6	30882994	rs3130985	6	31085356	T	C	0.0848671	-0.0638007	0.0118	5.81e-08	0.634706	0.0420639	1.91009e-51	-0.10052	0.0197488	0.904(0.87,0.94)	3.58181e-07	0.000142756	0.0214204	20	0.976675
McRae AF et al	BD	VARS2	cg16113650	6	30883959	rs2249935	6	31327178	A	G	0.174847	-0.0463014	0.0095	1.044e-06	0.201305	0.0366363	3.914e-08	-0.230006	0.0630819	0.795(0.702,0.899)	0.0002662	0.0163236	0.0712182	17	0.919228
McRae AF et al	BD	VARS2	cg16958594	6	30882708	rs2233980	6	31079644	A	G	0.0838446	-0.0645041	0.0118	4.528e-08	0.781823	0.0407415	4.4986e-82	-0.0825048	0.0156934	0.921(0.893,0.95)	1.46179e-07	7.91805e-05	0.0253773	20	0.99519
McRae AF et al	BD	VARS2	cg24268004	6	30882373	rs2233980	6	31079644	A	G	0.0838446	-0.0645041	0.0118	4.528e-08	0.240782	0.0434822	3.06852e-08	-0.267894	0.0688633	0.765(0.668,0.876)	0.000100147	0.0108493	0.0208319	20	0.987271
McRae AF et al	SCZ	ACADS	cg01535453	12	121163887	rs2066938	12	121160615	G	A	0.260736	0.0340016	0.0097	0.0004645	0.433598	0.0352947	1.08931e-34	0.0784172	0.0232638	1.082(1.033,1.132)	0.000749542	0.0159107	0.090768	20	0.371956
McRae AF et al	SCZ	ACADS	cg06196801	12	121164025	rs12829722	12	121155622	T	C	0.260736	0.0328022	0.0097	0.0007435	0.607163	0.0346794	1.24758e-68	0.0540253	0.0162712	1.056(1.022,1.09)	0.000899217	0.0185341	0.0656704	20	0.348431
McRae AF et al	SCZ	ACADS	cg06793505	12	121164278	rs2066938	12	121160615	G	A	0.260736	0.0340016	0.0097	0.0004645	0.580508	0.0341637	9.41922e-65	0.0585721	0.0170613	1.06(1.025,1.096)	0.000596882	0.0130954	0.0496273	20	0.363417
McRae AF et al	SCZ	ACADS	cg10600917	12	121163489	rs3916	12	121177272	C	G	0.262781	0.0338981	0.0097	0.0004792	0.249138	0.0344514	4.77426e-13	0.136062	0.0432421	1.146(1.053,1.247)	0.00165233	0.0296783	0.210058	20	0.348888
McRae AF et al	SCZ	ACADS	cg23907586	12	121163367	rs2066938	12	121160615	G	A	0.260736	0.0340016	0.0097	0.0004645	0.84429	0.0324519	3.21168e-149	0.0402724	0.0115928	1.041(1.018,1.065)	0.000512903	0.0115674	0.0298721	20	0.351765
McRae AF et al	SCZ	ACADS	cg27246729	12	121163418	rs3916	12	121177272	C	G	0.262781	0.0338981	0.0097	0.0004792	0.577652	0.0346015	1.43956e-62	0.0586826	0.0171561	1.06(1.025,1.097)	0.000625036	0.0134742	0.0359879	20	0.339252
McRae AF et al	SCZ	ACADS	cg27522780	12	121163493	rs34708625	12	121180019	C	T	0.262781	0.0335981	0.0097	0.0005483	0.282113	0.0348574	5.80503e-16	0.119095	0.0373999	1.126(1.047,1.212)	0.00145076	0.0269462	0.20949	20	0.349202
McRae AF et al	SCZ	ACADVL	cg03613822	17	7115140	rs507506	17	7118322	A	G	0.415133	-0.0332983	0.0089	0.0001944	-0.908081	0.0271361	1.61343e-245	0.0366688	0.00986195	1.037(1.017,1.058)	0.000200637	0.00500672	0.673171	20	0.738286
McRae AF et al	SCZ	ACADVL	cg13768953	17	7114967	rs507506	17	7118322	A	G	0.415133	-0.0332983	0.0089	0.0001944	-0.635976	0.0305777	4.44822e-96	0.0523578	0.0142189	1.054(1.025,1.084)	0.000231159	0.00566727	0.646915	20	0.738225
McRae AF et al	SCZ	ACADVL	cg16564940	17	7117310	rs11867639	17	7103074	G	A	0.400818	-0.0306035	0.009	0.0006603	0.211543	0.0329144	1.30091e-10	-0.144668	0.0481321	0.865(0.787,0.951)	0.00265017	0.0408651	0.789271	20	0.646267
McRae AF et al	SCZ	ACADVL	cg19466160	17	7117160	rs35224044	17	7116154	C	T	0.41411	-0.0331019	0.0089	0.0002133	0.242335	0.0323851	7.26866e-14	-0.136596	0.0410124	0.872(0.805,0.945)	0.000866629	0.0181603	0.721488	20	0.701482
McRae AF et al	SCZ	ACE	cg01719825	17	61548898	rs1800764	17	61550529	C	T	0.451943	-0.0366951	0.0088	2.82e-05	0.22057	0.0311534	1.44018e-12	-0.166365	0.0463019	0.847(0.773,0.927)	0.000326839	0.00774229	0.543986	15	0.981883
McRae AF et al	SCZ	ACE	cg04199256	17	61562197	rs4309	17	61559923	T	C	0.389571	0.0318003	0.0089	0.0003401	-0.17624	0.0323115	4.91363e-08	-0.180438	0.06037	0.835(0.742,0.94)	0.0028002	0.042576	0.586605	10	0.743971
McRae AF et al	SCZ	ACE	cg21657705	17	61574500	rs4353	17	61570422	G	A	0.436605	0.0335981	0.0087	0.0001102	-0.386762	0.0317759	4.40604e-34	-0.0868703	0.0235996	0.917(0.875,0.96)	0.000232308	0.00566727	0.236919	20	0.636692
McRae AF et al	SCZ	AS3MT	cg25143771	10	104629124	rs12219246	10	104613355	G	A	0.367076	-0.0618004	0.0089	4.952e-12	0.20702	0.0339174	1.03674e-09	-0.298524	0.0651178	0.742(0.653,0.843)	4.55363e-06	0.000177212	0.473755	11	0.0749757
McRae AF et al	SCZ	BAK1	cg00700324	6	33548127	rs511515	6	33541507	A	G	0.279141	-0.0523992	0.0097	5.663e-08	-0.27958	0.0327629	1.42059e-17	0.187421	0.0410623	1.206(1.113,1.307)	5.0115e-06	0.000190737	0.0115904	11	5.46457e-13
McRae AF et al	SCZ	BCL2	cg05927017	18	60988155	rs62098660	18	60988146	A	G	0.473415	0.036301	0.0088	3.362e-05	-0.394248	0.0311469	1.01438e-36	-0.0920765	0.0234764	0.912(0.871,0.955)	8.77859e-05	0.00241153	0.391715	20	0.935947
McRae AF et al	SCZ	BCL2	cg16445842	18	60986860	rs949037	18	60979013	A	G	0.416155	-0.0310044	0.0088	0.0004511	-0.243819	0.0315424	1.07654e-14	0.127161	0.0396646	1.136(1.051,1.227)	0.00134634	0.0257379	0.256534	11	0.669796
McRae AF et al	SCZ	BCL2	cg23707289	18	60988099	rs1801018	18	60985879	C	T	0.473415	0.0369026	0.0087	2.494e-05	-0.582736	0.0296123	3.27525e-86	-0.0633264	0.0152724	0.939(0.911,0.967)	3.37669e-05	0.00102208	0.405494	20	0.950798
McRae AF et al	SCZ	BCL2	cg24408313	18	60988465	rs2551402	18	60990022	A	C	0.453988	-0.0324962	0.0087	0.0001963	0.436473	0.0316565	3.01854e-43	-0.0744519	0.020651	0.928(0.891,0.967)	0.000311857	0.00744132	0.110836	20	0.725166
McRae AF et al	SCZ	BDNF	cg10635145	11	27742435	rs11030104	11	27684517	G	A	0.220859	-0.047103	0.0107	1.019e-05	-0.631369	0.039485	1.498e-57	0.0746046	0.0175778	1.077(1.041,1.115)	2.19328e-05	0.0006961	0.364694	20	0.396606
McRae AF et al	SCZ	CACNA1C	cg26361533	12	2445561	rs3819530	12	2436797	A	G	0.403885	0.0443996	0.0088	4.975e-07	-0.249132	0.0329652	4.11162e-14	-0.178217	0.042471	0.837(0.77,0.909)	2.71425e-05	0.000845037	0.121848	12	1.51653e-07
McRae AF et al	SCZ	CASP2	cg25992874	7	142997642	rs4647322	7	142998021	C	T	0.0552147	0.0724954	0.0193	0.0001669	0.726889	0.0718427	4.60703e-24	0.0997338	0.0283222	1.105(1.045,1.168)	0.000429278	0.00995158	0.674022	11	0.85288
McRae AF et al	SCZ	CASP3	cg02249911	4	185570676	rs113420705	4	185570553	C	T	0.264826	-0.0284028	0.0097	0.003591	0.962897	0.0331657	2.52877e-185	-0.0294972	0.0101249	0.971(0.952,0.99)	0.00357581	0.0487055	0.384472	20	0.191748
McRae AF et al	SCZ	CD40	cg10536803	20	44781881	rs6074043	20	44781380	T	C	0.218814	0.0337016	0.0103	0.001111	0.355229	0.0373249	1.77885e-21	0.0948728	0.0306611	1.1(1.035,1.168)	0.00197319	0.0331533	0.130597	19	0.221067
McRae AF et al	SCZ	CD40	cg19785066	20	44746655	rs6065926	20	44735854	A	G	0.255624	0.0483996	0.0099	1.001e-06	0.249529	0.036719	1.0783e-11	0.193964	0.0488749	1.214(1.103,1.336)	7.2302e-05	0.00209164	0.837982	16	0.981894
McRae AF et al	SCZ	CD40	cg20852302	20	44784898	rs6074046	20	44784931	G	A	0.294479	-0.0289955	0.0096	0.00254	-0.497635	0.0351133	1.36076e-45	0.0582667	0.0197245	1.06(1.02,1.102)	0.00313656	0.0453224	0.818923	20	0.0718757
McRae AF et al	SCZ	CDC42	cg23987736	1	22380393	rs12740705	1	22421113	T	C	0.168712	-0.0412955	0.0125	0.0009526	0.39856	0.0495474	8.69391e-16	-0.103612	0.0339049	0.902(0.844,0.964)	0.00224347	0.0364871	0.35291	13	0.420049
McRae AF et al	SCZ	CLU	cg26027576	8	27441373	rs6558008	8	27438306	C	A	0.233129	-0.0673034	0.0103	6.682e-11	-0.457238	0.0383903	1.04652e-32	0.147196	0.025694	1.159(1.102,1.218)	1.01153e-08	9.44771e-07	0.110928	20	0.785594
McRae AF et al	SCZ	COX4I1	cg09351263	16	85864047	rs10438599	16	85870506	G	A	0.158487	0.0347975	0.0119	0.0034	1.65371	0.0254169	0	0.0210421	0.00720321	1.021(1.007,1.036)	0.00348675	0.0476912	0.443121	20	0.246107
McRae AF et al	SCZ	CRAT	cg25587233	9	131872005	rs10988209	9	131871927	A	G	0.198364	0.0379988	0.0104	0.0002658	-0.210116	0.0376511	2.39689e-08	-0.180847	0.0591614	0.835(0.743,0.937)	0.00223685	0.0364871	0.0283692	3	0.524713
McRae AF et al	SCZ	CRAT	cg26805528	9	131872542	rs6478862	9	131867365	T	C	0.274029	0.0327963	0.0094	0.000484	0.226414	0.0338422	2.22742e-11	0.144851	0.0468232	1.156(1.055,1.267)	0.00197764	0.0331533	0.0619783	15	0.22455
McRae AF et al	SCZ	CRHR1	cg05727186	17	43697356	rs62056790	17	43975417	A	G	0.235174	-0.0613961	0.0108	1.352e-08	-0.495264	0.0392465	1.65229e-36	0.123966	0.0239171	1.132(1.08,1.186)	2.18146e-07	1.13617e-05	0.0445657	16	0.821616
McRae AF et al	SCZ	CRHR1	cg16228356	17	43848958	rs17689882	17	43906828	A	G	0.234151	-0.0619038	0.0107	8.233e-09	-0.917366	0.0361815	8.0025e-142	0.0674799	0.0119636	1.07(1.045,1.095)	1.69628e-08	1.42183e-06	0.194445	20	0.857332
McRae AF et al	SCZ	CRHR1	cg16642545	17	43878769	rs111273167	17	43740967	T	C	0.235174	-0.0608975	0.0108	1.819e-08	-0.246458	0.0379255	8.11355e-11	0.247091	0.0580173	1.28(1.143,1.434)	2.05419e-05	0.000658347	0.237117	17	0.807722
McRae AF et al	SCZ	CRHR1	cg23762722	17	43817897	rs112746008	17	44126650	T	C	0.236196	-0.0611986	0.0109	1.921e-08	-0.61307	0.0371196	2.81058e-61	0.0998231	0.0187786	1.105(1.065,1.146)	1.06195e-07	6.38508e-06	0.267471	20	0.764267
McRae AF et al	SCZ	CRHR1	cg24063856	17	43863303	rs62057073	17	43861117	T	C	0.235174	-0.0627964	0.0108	5.188e-09	-0.315348	0.0387757	4.20106e-16	0.199134	0.0421007	1.22(1.124,1.325)	2.24594e-06	9.29364e-05	0.384622	12	0.838853
McRae AF et al	SCZ	CUL3	cg06170657	2	225449973	rs72972307	2	225313524	G	A	0.0316973	-0.0873971	0.029	0.002585	1.36102	0.108961	8.37227e-36	-0.0642144	0.021919	0.938(0.898,0.979)	0.00339365	0.0472079	0.674559	16	0.00211254
McRae AF et al	SCZ	CUL3	cg06867755	2	225397387	rs3845840	2	225359100	A	G	0.331288	-0.0517002	0.0092	1.665e-08	0.267643	0.0342665	5.69042e-15	-0.193169	0.0423465	0.824(0.759,0.896)	5.0762e-06	0.000190737	0.6945	6	0.966046
McRae AF et al	SCZ	CYP17A1	cg09201719	10	104596890	rs12241517	10	104621068	G	A	0.346626	-0.0654038	0.0091	5.327e-13	0.192544	0.0332572	7.05774e-09	-0.339682	0.0753396	0.712(0.614,0.825)	6.52317e-06	0.000236936	0.359109	8	0.00978747
McRae AF et al	SCZ	CYP1A2	cg01359532	15	75045126	rs11072508	15	75062397	C	T	0.397751	0.0285972	0.0091	0.001592	0.373636	0.0344834	2.34343e-27	0.0765375	0.0253589	1.08(1.027,1.135)	0.00254307	0.0395871	0.133352	20	0.246391
McRae AF et al	SCZ	CYP2D6	cg07016288	22	42525748	rs28605764	22	42468246	C	T	0.355828	-0.057502	0.009	2.021e-10	-0.218592	0.0339044	1.1385e-10	0.263056	0.0579646	1.301(1.161,1.457)	5.67306e-06	0.000208374	0.0455505	19	0.24714
McRae AF et al	SCZ	CYP2D6	cg10840135	22	42526619	rs2071711	22	42477650	C	G	0.336401	-0.0603046	0.0092	4.585e-11	0.248298	0.0340946	3.27402e-13	-0.242872	0.0498504	0.784(0.711,0.865)	1.10466e-06	4.87989e-05	0.0491977	20	0.195456
McRae AF et al	SCZ	CYP2D6	cg17498424	22	42528123	rs2013960	22	42457912	A	T	0.47137	0.0594953	0.0086	5.31e-12	-0.290565	0.0322872	2.26993e-19	-0.204757	0.0373321	0.815(0.757,0.877)	4.14045e-08	2.81982e-06	0.346859	20	0.560072
McRae AF et al	SCZ	DAXX	cg00187059	6	33289693	rs1800838	6	33272541	T	A	0.493865	0.0408949	0.0086	2.073e-06	0.236605	0.0321433	1.82602e-13	0.17284	0.0432722	1.189(1.092,1.294)	6.48969e-05	0.00189418	0.70854	4	1.55025e-09
McRae AF et al	SCZ	DAXX	cg20552903	6	33289678	rs1014779	6	33276466	A	G	0.493865	0.0418955	0.0086	1.144e-06	0.178728	0.0324865	3.76336e-08	0.234409	0.0642706	1.264(1.115,1.434)	0.000265091	0.00637193	0.32673	4	0.000163208
McRae AF et al	SCZ	DDAH2	cg10041232	6	31700237	rs501942	6	31840477	T	C	0.0715746	-0.155498	0.0146	1.222e-26	-0.261685	0.0465899	1.94555e-08	0.59422	0.119604	1.812(1.433,2.29)	6.7567e-07	3.11094e-05	0.0633528	10	0.917842
McRae AF et al	SCZ	DDAH2	cg18402034	6	31698651	rs1800628	6	31546850	A	G	0.0777096	-0.147402	0.0143	8.731e-25	-0.368471	0.0439927	5.48799e-17	0.400038	0.061541	1.492(1.322,1.683)	8.01397e-11	1.1908e-08	0.0118835	20	0.773593
McRae AF et al	SCZ	DRD2	cg03691958	11	113345618	rs79872790	11	113345653	A	G	0.0552147	0.0713993	0.0188	0.0001396	-0.414988	0.0733202	1.51423e-08	-0.172052	0.054556	0.842(0.757,0.937)	0.00161233	0.02912	0.745895	4	0.000105912
McRae AF et al	SCZ	DRD2	cg08948964	11	113285594	rs11608109	11	113303448	G	C	0.388548	0.0294035	0.0089	0.0009123	-0.243325	0.0322395	4.43956e-14	-0.12084	0.0399273	0.886(0.819,0.958)	0.002474	0.0391936	0.0930379	19	1.66275e-07
McRae AF et al	SCZ	EGF	cg13379236	4	110833808	rs12506702	4	110845763	G	A	0.388548	-0.0301994	0.0088	0.0005879	-0.186176	0.03337	2.41717e-08	0.162209	0.0554931	1.176(1.055,1.311)	0.00346629	0.0476912	0.476817	10	0.525564
McRae AF et al	SCZ	EIF2AK2	cg01617117	2	37384381	rs11899117	2	37383772	A	G	0.412065	-0.0407004	0.0088	4.09e-06	-0.593186	0.0324398	1.07426e-74	0.0686132	0.0153023	1.071(1.039,1.104)	7.33109e-06	0.000263355	0.0718637	20	0.143909
McRae AF et al	SCZ	EIF2AK2	cg14126601	2	37384708	rs12994023	2	37385057	T	C	0.406953	-0.040201	0.0088	5.568e-06	-0.465483	0.0328401	1.32259e-45	0.0863641	0.0198627	1.09(1.049,1.133)	1.37354e-05	0.000453547	0.183493	20	0.137238
McRae AF et al	SCZ	EIF2AK2	cg16795804	2	37384523	rs12994023	2	37385057	T	C	0.406953	-0.040201	0.0088	5.568e-06	-0.60876	0.0325032	2.85993e-78	0.0660375	0.0148794	1.068(1.038,1.1)	9.0722e-06	0.0003155	0.052009	20	0.138596
McRae AF et al	SCZ	EIF2AK2	cg18845960	2	37387350	rs3856500	2	37387286	A	T	0.415133	-0.0425996	0.0088	1.468e-06	-0.37838	0.0333263	7.10245e-30	0.112584	0.0252827	1.119(1.065,1.176)	8.46767e-06	0.000297643	0.0493453	20	0.196433
McRae AF et al	SCZ	ENDOG	cg00228799	9	131580591	rs11515530	9	131576367	T	C	0.255624	-0.0308977	0.01	0.002004	-0.369585	0.0341579	2.77083e-27	0.0836011	0.028139	1.087(1.029,1.149)	0.00296825	0.0441055	0.156828	19	0.0663725
McRae AF et al	SCZ	ENDOG	cg13630871	9	131583092	rs4837316	9	131577450	A	G	0.255624	-0.0306035	0.01	0.002145	0.365704	0.0369568	4.35673e-23	-0.0836839	0.0286224	0.92(0.87,0.973)	0.00345871	0.0476912	0.12056	20	0.0655821
McRae AF et al	SCZ	FAM120A	cg14410137	9	96269920	rs79056932	9	96347713	G	A	0.0766871	0.0536962	0.0144	0.000182	0.324132	0.0526857	7.64249e-10	0.165661	0.0519498	1.18(1.066,1.307)	0.00142826	0.02668	0.617792	20	0.946903
McRae AF et al	SCZ	GPX1	cg18642234	3	49394622	rs7637665	3	49552295	C	T	0.43456	-0.0274011	0.0087	0.001642	0.28893	0.0319017	1.34245e-19	-0.0948366	0.0318799	0.91(0.854,0.968)	0.00293167	0.0437609	0.0227713	19	0.069711
McRae AF et al	SCZ	HADH	cg12168535	4	108931059	rs13115879	4	108841562	T	G	0.0163599	0.0942997	0.0245	0.0001182	-1.13058	0.0813105	5.95052e-44	-0.0834082	0.0224852	0.92(0.88,0.961)	0.000207695	0.0051436	0.377603	12	0.915228
McRae AF et al	SCZ	HMOX2	cg07212747	16	4539233	rs4785969	16	4536934	T	A	0.292434	0.0399032	0.0097	3.752e-05	-0.250177	0.03705	1.45397e-11	-0.1595	0.0454012	0.853(0.78,0.932)	0.000442879	0.0101243	0.0242628	19	0.673282
McRae AF et al	SCZ	HMOX2	cg08322289	16	4525918	rs11639998	16	4527109	T	C	0.279141	0.0374981	0.0098	0.0001305	-0.846854	0.0334694	3.01272e-141	-0.0442793	0.0117038	0.957(0.935,0.979)	0.000154751	0.00404705	0.0111231	20	0.29984
McRae AF et al	SCZ	HSPA9	cg10920316	5	137946599	rs34858014	5	137944006	C	T	0.448875	-0.0492953	0.0088	2.017e-08	-0.428789	0.032968	1.12803e-38	0.114964	0.0223455	1.122(1.074,1.172)	2.67747e-07	1.34656e-05	0.0198403	20	0.626166
McRae AF et al	SCZ	HSPA9	cg27641051	5	137911203	rs10900855	5	137937537	T	C	0.244376	-0.0503984	0.0105	1.649e-06	-0.222243	0.0391489	1.37182e-08	0.226772	0.0618698	1.255(1.111,1.416)	0.000247047	0.0059822	0.317099	8	0.738405
McRae AF et al	SCZ	MAPK11	cg13577505	22	50706248	rs909691	22	50709495	G	A	0.469325	-0.0275957	0.009	0.002209	-0.402697	0.032225	7.80871e-36	0.0685272	0.0230122	1.071(1.024,1.12)	0.00290268	0.043528	0.256463	20	0.000415456
McRae AF et al	SCZ	MAPK12	cg00361695	22	50699354	rs2272855	22	50699404	C	T	0.473415	0.0318959	0.009	0.000408	-0.449954	0.0315903	4.92594e-46	-0.070887	0.0206119	0.932(0.895,0.97)	0.000583592	0.0128903	0.601725	20	0.00246276
McRae AF et al	SCZ	MAPT	cg00846647	17	44060252	rs62063271	17	44036047	A	G	0.235174	-0.0606999	0.0109	2.309e-08	-1.18696	0.0317564	9.22815e-306	0.051139	0.00928449	1.052(1.033,1.072)	3.6293e-08	2.57917e-06	0.676852	20	0.739595
McRae AF et al	SCZ	MAPT	cg01934064	17	44064242	rs2532233	17	44273218	T	C	0.238241	-0.0641009	0.011	5.036e-09	0.554709	0.03914	1.35693e-45	-0.115558	0.0214411	0.891(0.854,0.929)	7.06354e-08	4.52759e-06	0.250801	20	0.811645
McRae AF et al	SCZ	MAPT	cg02228913	17	44058016	rs112572874	17	44072984	G	A	0.236196	-0.0621012	0.0109	1.055e-08	-1.38556	0.0267803	0	0.0448203	0.00791441	1.046(1.03,1.062)	1.48643e-08	1.27872e-06	0.355745	20	0.757325
McRae AF et al	SCZ	MAPT	cg05301556	17	43971177	rs10445363	17	43914558	A	G	0.235174	-0.061302	0.0107	1.141e-08	-0.558812	0.0393179	7.64548e-46	0.109701	0.0206449	1.116(1.072,1.162)	1.07427e-07	6.38508e-06	0.648432	20	0.850126
McRae AF et al	SCZ	MAPT	cg05772917	17	44027251	rs112155389	17	43758078	A	G	0.235174	-0.061001	0.0108	1.671e-08	0.303643	0.0394199	1.33132e-14	-0.200897	0.0441057	0.818(0.75,0.892)	5.24098e-06	0.000194691	0.533867	15	0.852219
McRae AF et al	SCZ	MAPT	cg07163735	17	43971906	rs538628	17	44787313	C	G	0.219836	-0.0579009	0.011	1.287e-07	0.277663	0.0396437	2.48826e-12	-0.208529	0.049557	0.812(0.737,0.895)	2.57785e-05	0.000810287	0.0103125	10	0.338227
McRae AF et al	SCZ	MAPT	cg11117266	17	43971461	rs112073200	17	44201791	C	G	0.236196	-0.0618004	0.0109	1.546e-08	-0.263893	0.0391486	1.57522e-11	0.234187	0.0539728	1.264(1.137,1.405)	1.43141e-05	0.000463294	0.873609	12	0.783834
McRae AF et al	SCZ	MAPT	cg16520312	17	43971471	rs113790915	17	43810782	C	G	0.235174	-0.0613961	0.0108	1.268e-08	-0.593264	0.038115	1.25662e-54	0.103489	0.0193805	1.109(1.068,1.152)	9.30372e-08	5.73847e-06	0.333935	20	0.749279
McRae AF et al	SCZ	MAPT	cg21327887	17	43971928	rs538628	17	44787313	C	G	0.219836	-0.0579009	0.011	1.287e-07	0.255303	0.0395815	1.11807e-10	-0.226793	0.0556123	0.797(0.715,0.889)	4.54042e-05	0.00136171	0.377966	13	0.807941
McRae AF et al	SCZ	MAPT	cg21705961	17	44060775	rs17689882	17	43906828	A	G	0.234151	-0.0619038	0.0107	8.233e-09	-0.736163	0.0364129	6.92222e-91	0.0840898	0.0151182	1.088(1.056,1.12)	2.66483e-08	1.93585e-06	0.18027	20	0.844206
McRae AF et al	SCZ	MAPT	cg23202277	17	43971911	rs112995313	17	43795768	C	T	0.235174	-0.061603	0.0108	1.203e-08	0.405064	0.0375729	4.24474e-27	-0.152082	0.0301644	0.859(0.81,0.911)	4.61226e-07	2.21728e-05	0.587247	20	0.839565
McRae AF et al	SCZ	MICB	cg03027379	6	31462183	rs3130573	6	31106268	G	A	0.346626	-0.0499038	0.0091	4.213e-08	-0.218229	0.0340729	1.50591e-10	0.228676	0.0548964	1.257(1.129,1.4)	3.10533e-05	0.000957671	0.0400483	8	0.00792474
McRae AF et al	SCZ	MICB	cg14030282	6	31461999	rs2894222	6	31462035	A	G	0.451943	-0.0575989	0.0087	2.85e-11	0.448087	0.0304896	6.79784e-49	-0.128544	0.0212951	0.879(0.843,0.917)	1.57662e-09	1.97976e-07	0.0979312	20	5.04533e-15
McRae AF et al	SCZ	MSR1	cg16303562	8	16050333	rs28544063	8	16044782	C	G	0.0817996	0.0496	0.0159	0.001883	0.796365	0.0636871	7.06916e-36	0.062283	0.0205776	1.064(1.022,1.108)	0.00247214	0.0391936	0.0498895	20	0.0902318
McRae AF et al	SCZ	MSR1	cg21431387	8	16044564	rs28530181	8	16050882	C	T	0.0828221	0.051904	0.0162	0.00135	-0.862313	0.0632977	2.91736e-42	-0.0601916	0.0192993	0.942(0.907,0.978)	0.00181554	0.0315691	0.0240165	20	0.114098
McRae AF et al	SCZ	MSRA	cg12345456	8	9911630	rs10098474	8	9911617	C	T	0.189162	0.043701	0.0102	1.674e-05	0.445685	0.0385529	6.54399e-31	0.0980537	0.0244073	1.103(1.051,1.157)	5.88466e-05	0.00173306	0.0762274	20	0.472823
McRae AF et al	SCZ	MSRA	cg26077133	8	10049871	rs7822181	8	10049872	T	G	0.416155	0.0255024	0.0086	0.003157	-1.24887	0.0170912	0	-0.0204204	0.00689189	0.98(0.967,0.993)	0.00304695	0.0446658	0.0342498	20	0.00630683
McRae AF et al	SCZ	NDUFC2	cg20267732	11	77787848	rs6592765	11	77771911	T	C	0.165644	-0.0388032	0.012	0.001266	0.318287	0.0445318	8.84361e-13	-0.121913	0.0413807	0.885(0.816,0.96)	0.00321788	0.0459346	0.403731	19	0.534665
McRae AF et al	SCZ	NDUFS7	cg02639931	19	1387894	rs7254913	19	1388320	G	A	0.386503	0.0305001	0.0091	0.000771	1.12501	0.0262115	0	0.027111	0.00811344	1.027(1.011,1.044)	0.000833308	0.0175747	0.211422	20	0.256483
McRae AF et al	SCZ	NFKBIA	cg14523979	14	35838413	rs12432476	14	35838369	T	C	0.47546	0.0327963	0.0086	0.0001502	-0.177745	0.0313859	1.48564e-08	-0.184513	0.0583312	0.832(0.742,0.932)	0.00156046	0.028498	0.0936009	7	0.418936
McRae AF et al	SCZ	NGF	cg17722354	1	115906724	rs11102933	1	115894321	C	A	0.436605	0.0344051	0.0086	6.997e-05	-0.370872	0.0327836	1.13484e-29	-0.0927682	0.0245959	0.911(0.869,0.956)	0.000162139	0.00417349	0.83288	20	0.228474
McRae AF et al	SCZ	NGF	cg21584846	1	115972057	rs112619466	1	115934726	A	G	0.0654397	0.0564963	0.0165	0.0006069	-2.08408	0.0429332	0	-0.0271085	0.00793683	0.973(0.958,0.989)	0.000636579	0.0136011	0.217815	20	0.0653015
McRae AF et al	SCZ	NOD2	cg04172533	16	50743027	rs11647841	16	50743331	A	G	0.417178	-0.0387013	0.0088	1.054e-05	0.252764	0.0333098	3.24206e-14	-0.153113	0.0402396	0.858(0.793,0.928)	0.00014179	0.00376838	0.646455	18	0.971118
McRae AF et al	SCZ	NOD2	cg05261686	16	50743296	rs2067085	16	50733859	G	C	0.427403	-0.0377003	0.0088	1.925e-05	0.209304	0.033907	6.70513e-10	-0.180122	0.0511777	0.835(0.755,0.923)	0.00043228	0.00995158	0.626814	7	0.972139
McRae AF et al	SCZ	NOS1	cg02962597	12	117799749	rs693534	12	117784718	A	G	0.373211	-0.0301994	0.009	0.0007525	0.473846	0.0340014	3.82408e-44	-0.0637325	0.0195363	0.938(0.903,0.975)	0.00110529	0.0220317	0.0191245	20	0.323395
McRae AF et al	SCZ	NUDT1	cg18772858	7	2296703	rs6971143	7	2306708	T	C	0.344581	0.0391047	0.0092	2.11e-05	0.342248	0.0335183	1.7742e-24	0.114258	0.0291172	1.121(1.059,1.187)	8.70569e-05	0.00241153	0.0400447	20	1.783e-16
McRae AF et al	SCZ	OGDH	cg04674755	7	44643793	rs740094	7	44669698	A	G	0.44683	-0.0392976	0.0087	6.233e-06	-0.522813	0.031857	1.58847e-60	0.0751658	0.0172596	1.078(1.042,1.115)	1.33053e-05	0.000443825	0.42172	20	0.84095
McRae AF et al	SCZ	OGDH	cg07408740	7	44645306	rs3801399	7	44673311	A	G	0.41411	-0.0411995	0.0088	2.794e-06	0.247349	0.0333974	1.2993e-13	-0.166564	0.0420895	0.847(0.78,0.919)	7.57761e-05	0.00217291	0.873962	13	0.920178
McRae AF et al	SCZ	OGDH	cg24859939	7	44646477	rs56000965	7	44653355	G	A	0.41411	-0.0407964	0.0088	3.333e-06	-0.230844	0.0332501	3.84813e-12	0.176727	0.0458386	1.193(1.091,1.305)	0.000115532	0.00309569	0.834346	10	0.92767
McRae AF et al	SCZ	PLA2G6	cg14247180	22	38513725	rs4821747	22	38538856	C	T	0.366053	-0.0267977	0.009	0.002861	-0.730548	0.0316973	1.55339e-117	0.0366817	0.0124219	1.037(1.012,1.063)	0.00314719	0.0453224	0.74811	20	0.0020413
McRae AF et al	SCZ	PLAT	cg11530213	8	42037966	rs10958709	8	42028077	A	G	0.395706	-0.0267004	0.0087	0.002219	0.835697	0.028456	1.40608e-189	-0.0319498	0.0104672	0.969(0.949,0.989)	0.00227031	0.0367408	0.102665	20	0.209547
McRae AF et al	SCZ	PLAT	cg12054981	8	42037387	rs4481580	8	42031886	A	G	0.398773	-0.0259016	0.0087	0.003015	0.829463	0.0290083	7.98039e-180	-0.031227	0.0105454	0.969(0.949,0.989)	0.00306451	0.0447227	0.0261963	20	0.23925
McRae AF et al	SCZ	PLAT	cg17828057	8	42037527	rs4481580	8	42031886	A	G	0.398773	-0.0259016	0.0087	0.003015	0.940871	0.0272164	7.13581e-262	-0.0275294	0.00928098	0.973(0.955,0.991)	0.00301485	0.0445952	0.0547639	20	0.220003
McRae AF et al	SCZ	POLRMT	cg06657917	19	613111	rs10853989	19	619408	G	A	0.333333	-0.0333961	0.0108	0.00202	0.44217	0.0349331	1.01544e-36	-0.0755277	0.0251433	0.927(0.883,0.974)	0.00266551	0.0409086	0.38375	20	0.358166
McRae AF et al	SCZ	POMC	cg02642979	2	25424387	rs183720801	2	25427592	A	G	0.0265849	0.0812968	0.0258	0.001602	0.744032	0.0928144	1.08942e-15	0.109265	0.0372586	1.115(1.037,1.2)	0.0033612	0.0471578	0.514433	6	0.515005
McRae AF et al	SCZ	PPARG	cg04908300	3	12330532	rs62242116	3	12316326	A	G	0.0725971	0.0499994	0.0155	0.001293	-0.407959	0.0565947	5.66e-13	-0.12256	0.0416248	0.885(0.815,0.96)	0.00323586	0.0459346	0.393128	20	0.792158
McRae AF et al	SCZ	PPIA	cg08300117	7	44842568	rs6967982	7	44854784	C	A	0.179959	-0.034695	0.0115	0.002523	0.448789	0.0411604	1.11008e-27	-0.077308	0.0265874	0.926(0.879,0.975)	0.00364101	0.0489813	0.315613	20	0.0249864
McRae AF et al	SCZ	PRKAB1	cg14836636	12	120106292	rs11064873	12	120104992	G	A	0.306748	-0.0320993	0.0094	0.0006083	-0.274048	0.0352752	7.91904e-15	0.11713	0.0374679	1.124(1.045,1.21)	0.00177112	0.0311279	0.429825	20	0.43181
McRae AF et al	SCZ	PRKCZ	cg00300046	1	2084595	rs424079	1	2071340	C	A	0.385481	-0.028595	0.0089	0.001248	0.420069	0.0331852	1.00635e-36	-0.0680721	0.0218588	0.934(0.895,0.975)	0.00184463	0.0319053	0.617006	20	0.263771
McRae AF et al	SCZ	PRKCZ	cg00981070	1	2046702	rs55826501	1	2059143	A	G	0.281186	-0.0305971	0.0096	0.001429	0.759382	0.0347596	8.36239e-106	-0.0402921	0.0127757	0.961(0.937,0.985)	0.00161153	0.02912	0.261034	20	0.321412
McRae AF et al	SCZ	PRKCZ	cg03599988	1	2045413	rs3128338	1	2046786	G	A	0.392638	-0.027402	0.0088	0.001945	-0.297216	0.032165	2.45681e-20	0.0921957	0.031244	1.097(1.031,1.166)	0.00316927	0.0454401	0.122942	16	0.333974
McRae AF et al	SCZ	PRKCZ	cg03732007	1	2071316	rs424079	1	2071340	C	A	0.385481	-0.028595	0.0089	0.001248	0.846968	0.0301759	2.42968e-173	-0.0337616	0.0105767	0.967(0.947,0.987)	0.00141256	0.02668	0.685648	20	0.28466
McRae AF et al	SCZ	PRKCZ	cg04347414	1	2084519	rs424079	1	2071340	C	A	0.385481	-0.028595	0.0089	0.001248	0.720711	0.031057	3.95584e-119	-0.0396761	0.0124667	0.961(0.938,0.985)	0.0014598	0.0269609	0.698854	20	0.270301
McRae AF et al	SCZ	PRKCZ	cg05340048	1	2084319	rs169037	1	2095582	T	G	0.384458	-0.0278972	0.0089	0.001674	0.673889	0.0320309	2.90099e-98	-0.0413974	0.0133527	0.959(0.935,0.985)	0.00193325	0.0327802	0.344319	20	0.249329
McRae AF et al	SCZ	PRKCZ	cg09144608	1	2098929	rs2945573	1	2073000	A	G	0.289366	-0.0310986	0.0096	0.001203	-0.368749	0.0363906	3.93989e-24	0.0843354	0.027332	1.088(1.031,1.148)	0.00203145	0.0338817	0.0782711	20	0.369067
McRae AF et al	SCZ	PRKCZ	cg09261593	1	2058612	rs427811	1	2075560	G	T	0.289366	-0.0302964	0.0096	0.001608	0.724453	0.035003	3.69628e-95	-0.0418197	0.0134045	0.959(0.934,0.985)	0.00180965	0.0315691	0.259416	20	0.378351
McRae AF et al	SCZ	PRKCZ	cg09560161	1	2065242	rs262684	1	2118359	G	A	0.384458	-0.0278	0.009	0.001949	0.606272	0.031987	4.11795e-80	-0.045854	0.0150407	0.955(0.927,0.984)	0.0022986	0.0370154	0.169443	20	0.243921
McRae AF et al	SCZ	PRKCZ	cg12639453	1	2035780	rs11584491	1	2042543	A	G	0.391616	-0.0282966	0.0088	0.001357	0.768237	0.0299456	3.77225e-145	-0.0368332	0.0115444	0.964(0.942,0.986)	0.00141998	0.02668	0.410617	20	0.315663
McRae AF et al	SCZ	PRKCZ	cg12718519	1	2058417	rs3107147	1	2048729	G	A	0.392638	-0.0286979	0.0088	0.001149	1.15661	0.0227205	0	-0.0248121	0.00762404	0.975(0.961,0.99)	0.00113612	0.0223733	0.759686	20	0.350415
McRae AF et al	SCZ	PRKCZ	cg13480549	1	2058790	rs427811	1	2075560	G	T	0.289366	-0.0302964	0.0096	0.001608	0.596408	0.0358933	5.32591e-62	-0.0507981	0.0163841	0.95(0.92,0.981)	0.00193228	0.0327802	0.110696	20	0.321497
McRae AF et al	SCZ	PRKCZ	cg13918804	1	2043761	rs3128338	1	2046786	G	A	0.392638	-0.027402	0.0088	0.001945	-1.02599	0.026008	0	0.0267079	0.00860376	1.027(1.01,1.045)	0.00190787	0.0327802	0.0692451	20	0.261314
McRae AF et al	SCZ	PRKCZ	cg15033013	1	2082458	rs262650	1	2093734	T	C	0.291411	-0.0320024	0.0096	0.0009059	-1.10343	0.0304188	4.06848e-288	0.0290027	0.0087368	1.029(1.012,1.047)	0.000901475	0.0185341	0.282988	20	0.378771
McRae AF et al	SCZ	PRKCZ	cg15481172	1	2059086	rs10797427	1	2060732	C	T	0.392638	-0.0279983	0.0088	0.00146	0.597422	0.0319352	4.31502e-78	-0.0468652	0.0149415	0.954(0.927,0.983)	0.00170926	0.0302032	0.375608	20	0.307369
McRae AF et al	SCZ	PRKCZ	cg16048006	1	2065263	rs262684	1	2118359	G	A	0.384458	-0.0278	0.009	0.001949	0.489516	0.0327922	2.17276e-50	-0.0567907	0.018775	0.945(0.911,0.98)	0.0024879	0.0391936	0.125139	20	0.247221
McRae AF et al	SCZ	PRKCZ	cg16599817	1	2036283	rs3107151	1	2051513	T	G	0.387526	-0.0290993	0.0088	0.0009675	0.445875	0.0321482	9.71194e-44	-0.0652634	0.0202897	0.937(0.9,0.975)	0.00129728	0.0250935	0.212429	20	0.358682
McRae AF et al	SCZ	PRKCZ	cg17426766	1	2046864	rs78665901	1	2052513	G	A	0.286299	-0.0295005	0.0096	0.002158	0.518878	0.0357991	1.31876e-47	-0.0568545	0.0189127	0.945(0.91,0.98)	0.00264576	0.0408651	0.235132	20	0.282305
McRae AF et al	SCZ	PRKCZ	cg17435831	1	2082522	rs424079	1	2071340	C	A	0.385481	-0.028595	0.0089	0.001248	-0.474437	0.0325692	4.55213e-48	0.0602714	0.0192099	1.062(1.023,1.103)	0.0017039	0.0302032	0.0883015	20	0.264825
McRae AF et al	SCZ	PRKCZ	cg18188739	1	2058941	rs427811	1	2075560	G	T	0.289366	-0.0302964	0.0096	0.001608	0.286059	0.0370126	1.0866e-14	-0.10591	0.0362495	0.9(0.838,0.966)	0.00348142	0.0476912	0.043743	20	0.379304
McRae AF et al	SCZ	PRKCZ	cg18803110	1	2057439	rs10797427	1	2060732	C	T	0.392638	-0.0279983	0.0088	0.00146	0.451479	0.0327816	3.73929e-43	-0.0620147	0.0200048	0.94(0.904,0.977)	0.00193532	0.0327802	0.343503	20	0.319954
McRae AF et al	SCZ	PRKCZ	cg19405842	1	2038661	rs3128334	1	2038662	G	A	0.362986	-0.0335981	0.009	0.0001961	1.29086	0.0190014	0	-0.0260277	0.00698261	0.974(0.961,0.988)	0.000193386	0.0048629	0.730841	20	0.74108
McRae AF et al	SCZ	PRKCZ	cg19928739	1	2089555	rs262656	1	2088754	C	A	0.289366	-0.0311982	0.0096	0.001158	-0.347473	0.036606	2.26097e-21	0.0897861	0.0292024	1.094(1.033,1.158)	0.00210775	0.0347992	0.0798022	20	0.363447
McRae AF et al	SCZ	PRKCZ	cg21271945	1	2080081	rs3107156	1	2060630	T	C	0.386503	-0.0281012	0.0088	0.001491	0.249624	0.032887	3.19006e-14	-0.112574	0.0382458	0.894(0.829,0.963)	0.00324591	0.0459346	0.266003	15	0.292292
McRae AF et al	SCZ	PRKCZ	cg23682913	1	2080710	rs78609670	1	2045886	T	G	0.279141	-0.0323994	0.0097	0.0008658	0.24549	0.037341	4.88888e-11	-0.131979	0.0443201	0.876(0.803,0.956)	0.00290275	0.043528	0.0582465	19	0.378677
McRae AF et al	SCZ	PRKCZ	cg23803603	1	2058230	rs3107151	1	2051513	T	G	0.387526	-0.0290993	0.0088	0.0009675	0.793869	0.0303294	5.13262e-151	-0.036655	0.0111731	0.964(0.943,0.985)	0.00103563	0.020898	0.352729	20	0.36426
McRae AF et al	SCZ	PRKCZ	cg24445388	1	2084391	rs262669	1	2082489	A	G	0.384458	-0.0271968	0.0089	0.002138	0.517642	0.0330594	2.9322e-55	-0.0525398	0.0175177	0.949(0.917,0.982)	0.00270658	0.0413449	0.458558	20	0.248269
McRae AF et al	SCZ	PRKCZ	cg24578937	1	2090814	rs262652	1	2090816	C	T	0.289366	-0.0310044	0.0096	0.001279	0.626019	0.0355238	1.65389e-69	-0.0495262	0.0155904	0.952(0.923,0.981)	0.00148954	0.0273556	0.0335585	20	0.362682
McRae AF et al	SCZ	PTK2B	cg10168330	8	27262164	rs1367089	8	27262366	G	C	0.413088	0.0296039	0.0088	0.0007255	-0.400917	0.0323947	3.52476e-35	-0.0738405	0.0227461	0.929(0.888,0.971)	0.00116921	0.0228871	0.591431	20	8.19395e-07
McRae AF et al	SCZ	PTK2B	cg10345404	8	27187123	rs7005866	8	27183794	C	T	0.276074	-0.0326027	0.0097	0.0007408	-0.486553	0.0362404	4.27447e-41	0.0670075	0.0205514	1.069(1.027,1.113)	0.00111223	0.0220356	0.061003	20	1.40157e-06
McRae AF et al	SCZ	PTK2B	cg18734877	8	27297419	rs1106359	8	27309339	C	T	0.396728	0.033805	0.0088	0.000116	0.624996	0.0313358	1.65309e-88	0.0540884	0.0143389	1.056(1.026,1.086)	0.000161847	0.00417349	0.297111	20	3.7161e-06
McRae AF et al	SCZ	RPTOR	cg01561259	17	78560781	rs7210730	17	78629025	G	A	0.250511	-0.0399994	0.0097	3.434e-05	0.481686	0.036263	2.90019e-40	-0.0830404	0.0210857	0.92(0.883,0.959)	8.20807e-05	0.00229335	0.884057	20	0.663123
McRae AF et al	SCZ	RPTOR	cg09929238	17	78560916	rs9897453	17	78634300	G	A	0.247444	-0.0419998	0.0097	1.435e-05	0.42325	0.0373641	9.56521e-30	-0.0992316	0.0245351	0.906(0.863,0.95)	5.24387e-05	0.00155838	0.784934	20	0.770437
McRae AF et al	SCZ	RPTOR	cg11303920	17	78661573	rs7211095	17	78675059	T	G	0.489775	0.0293979	0.0086	0.0006343	0.283492	0.0319813	7.69771e-19	0.103699	0.0325135	1.109(1.041,1.182)	0.00142556	0.02668	0.0700736	20	0.230813
McRae AF et al	SCZ	RPTOR	cg25985643	17	78683457	rs7217011	17	78659925	A	C	0.484663	0.028595	0.0086	0.0008833	-0.573207	0.0310261	3.28096e-76	-0.0498859	0.0152443	0.951(0.923,0.98)	0.00106631	0.021385	0.150475	20	0.0581478
McRae AF et al	SCZ	S100A9	cg07039113	1	153329013	rs3753460	1	153322574	T	C	0.230061	0.0352956	0.0104	0.0006496	0.228315	0.0379995	1.87399e-09	0.154592	0.0523154	1.167(1.053,1.293)	0.00312676	0.0453224	0.404854	3	0.0141811
McRae AF et al	SCZ	SDHAF1	cg04579398	19	36485360	rs3810449	19	36530913	T	C	0.0255624	-0.094801	0.0242	9.037e-05	0.583352	0.0821649	1.24962e-12	-0.162511	0.0473802	0.85(0.775,0.933)	0.000603744	0.0131576	0.97367	4	0.670724
McRae AF et al	SCZ	SLC6A4	cg18397357	17	28565258	rs11656408	17	28637173	G	A	0.382413	-0.0288012	0.0088	0.001152	0.272739	0.03449	2.62051e-15	-0.1056	0.0349196	0.9(0.84,0.964)	0.00249381	0.0391936	0.0459628	20	0.0366964
McRae AF et al	SCZ	SLC6A4	cg19227924	17	28565709	rs11656408	17	28637173	G	A	0.382413	-0.0288012	0.0088	0.001152	0.273702	0.0344523	1.95164e-15	-0.105228	0.0347733	0.9(0.841,0.964)	0.00247708	0.0391936	0.268172	20	0.0505853
McRae AF et al	SCZ	SLC8A1	cg13167631	2	40739771	rs10490255	2	40738240	C	T	0.0398773	-0.061001	0.0208	0.003386	-3.04252	0.047582	0	0.0200495	0.00684362	1.02(1.007,1.034)	0.00339331	0.0472079	0.0651835	20	0.250638
McRae AF et al	SCZ	SMAD2	cg11837016	18	45558118	rs67927311	18	45557223	C	T	0.406953	-0.0302964	0.0088	0.0005664	0.314173	0.0331642	2.71282e-21	-0.0964322	0.0298024	0.908(0.857,0.963)	0.00121337	0.0236101	0.147498	20	0.504028
McRae AF et al	SCZ	SMAD3	cg00851050	15	67326290	rs6494623	15	67331006	T	C	0.441718	0.0330962	0.0087	0.0001331	0.219957	0.033129	3.14923e-11	0.150467	0.0455856	1.162(1.063,1.271)	0.000964266	0.0195788	0.7356	11	0.565645
McRae AF et al	SCZ	SMAD3	cg11418607	15	67323243	rs7170170	15	67327389	C	T	0.45501	0.0333961	0.0086	0.0001112	1.31684	0.0148098	0	0.0253608	0.00653701	1.026(1.013,1.039)	0.000104642	0.00285062	0.863015	20	0.639368
McRae AF et al	SCZ	SMAD3	cg13340279	15	67325751	rs36114454	15	67319943	G	A	0.321063	0.0315956	0.0091	0.000489	0.226411	0.0341205	3.23116e-11	0.13955	0.0453619	1.15(1.052,1.257)	0.00209545	0.0347717	0.732	20	0.242163
McRae AF et al	SCZ	THBS1	cg10078511	15	39872032	rs2169830	15	39872056	C	T	0.285276	-0.0295976	0.0095	0.001872	-0.341053	0.0354526	6.58578e-22	0.0867831	0.0292793	1.091(1.03,1.155)	0.00303693	0.0446658	0.506337	20	3.75676e-05
McRae AF et al	SCZ	TXNRD1	cg27479759	12	104770654	rs3935020	12	104772331	T	C	0.0899796	-0.0454035	0.0148	0.002203	-0.643258	0.050974	1.65219e-36	0.0705836	0.023678	1.073(1.024,1.124)	0.00287327	0.0434848	0.19821	20	0.00260825
McRae AF et al	SCZ	UCP3	cg17514353	11	73714800	rs11235972	11	73717074	A	G	0.237219	-0.0371994	0.0101	0.0002298	0.375673	0.0367935	1.78308e-24	-0.0990208	0.0285808	0.906(0.856,0.958)	0.000531034	0.0118092	0.0461281	20	0.449769
McRae AF et al	SCZ	VARS2	cg02601318	6	30882384	rs2596495	6	31323416	C	G	0.0940695	-0.148403	0.0136	7.756e-28	0.33604	0.0440886	2.49928e-14	-0.441622	0.070676	0.643(0.56,0.739)	4.14294e-10	5.64303e-08	0.0124955	20	0.985266
McRae AF et al	SCZ	VARS2	cg07945879	6	30879673	rs2233980	6	31079644	A	G	0.0838446	-0.142298	0.0137	2.376e-25	0.366616	0.0426901	8.8618e-18	-0.388139	0.0586441	0.678(0.605,0.761)	3.62754e-11	5.92921e-09	0.271216	20	0.924253590902886
McRae AF et al	SCZ	VARS2	cg10661769	6	30881484	rs2233956	6	31081205	C	T	0.149284	-0.0922966	0.0115	7.946e-16	0.225469	0.0386473	5.41066e-09	-0.409354	0.0867459	0.664(0.56,0.787)	2.37007e-06	9.68471e-05	0.0314756	20	0.718486
McRae AF et al	SCZ	VARS2	cg16113650	6	30883959	rs2249935	6	31327178	A	G	0.174847	-0.099103	0.0108	4.174e-20	0.201305	0.0366363	3.914e-08	-0.492303	0.104431	0.611(0.498,0.75)	2.42716e-06	9.79552e-05	0.0928252	17	0.875774
McRae AF et al	SCZ	VARS2	cg19013222	6	30883526	rs1265093	6	31107187	A	G	0.276074	0.0401035	0.0097	3.66e-05	-0.201387	0.0358893	2.0076e-08	-0.199136	0.0598279	0.819(0.729,0.921)	0.000873177	0.018181	0.0761151	20	0.119149
McRae AF et al	SCZ	VARS2	cg24268004	6	30882373	rs2233980	6	31079644	A	G	0.0838446	-0.142298	0.0137	2.376e-25	0.240782	0.0434822	3.06852e-08	-0.590982	0.120944	0.554(0.437,0.702)	1.02685e-06	4.59831e-05	0.0699426	20	0.956421
McRae AF et al	SCZ	VCAM1	cg01789501	1	101272300	rs12047382	1	101319255	A	T	0.43047	-0.0363994	0.0087	2.685e-05	-0.196717	0.0331367	2.9112e-09	0.185034	0.0541057	1.203(1.082,1.338)	0.000626515	0.0134742	0.933077	4	0.908649
ROSMAP	MDD	ABL1	cg13803765	9	133760464	rs6597650	9	133787225	G	A	0.402863	0.0114047	0.0032	0.000327	0.394824	0.0412534	1.06169e-21	0.0288856	0.00864859	1.029(1.012,1.047)	0.000838032	0.0230583	0.894487	20	0.522735
ROSMAP	MDD	ABL1	cg20511797	9	133760878	rs4740383	9	133783566	A	G	0.406953	0.0121953	0.0033	0.0002653	0.411598	0.041092	1.28963e-23	0.0296292	0.0085458	1.03(1.013,1.047)	0.00052609	0.0166137	0.455024	20	0.513336
ROSMAP	MDD	ACADS	cg27246729	12	121163418	rs2239758	12	121162637	G	A	0.260736	0.0155977	0.0035	7.757e-06	0.320607	0.0418726	1.90737e-14	0.0486506	0.0126313	1.05(1.024,1.076)	0.000117351	0.00665546	0.133913	19	0.175585
ROSMAP	MDD	ACADS	cg27522780	12	121163493	rs2239758	12	121162637	G	A	0.260736	0.0155977	0.0035	7.757e-06	0.307078	0.0419697	2.54208e-13	0.050794	0.0133455	1.052(1.025,1.08)	0.000141195	0.00713456	0.0189153	18	0.139385
ROSMAP	MDD	BAD;GPR137	cg23796481	11	64053134	rs2510066	11	64052447	T	C	0.374233	-0.0158957	0.0032	4.919e-07	0.289886	0.0420862	5.66216e-12	-0.0548342	0.01361	0.947(0.922,0.972)	5.60234e-05	0.0037973	0.108917	10	0.947394
ROSMAP	MDD	BDNF	cg10635145	11	27742435	rs2030323	11	27728539	A	C	0.235174	0.0125015	0.0038	0.0009814	-0.612681	0.0384148	2.89178e-57	-0.0204046	0.00633283	0.98(0.968,0.992)	0.0012728	0.0315814	0.317901	12	0.314852
ROSMAP	MDD	BRCA1	cg14048487	17	41273439	rs33946455	17	41321846	T	C	0.360941	0.0111971	0.0032	0.0005575	-0.521409	0.0398162	3.49836e-39	-0.0214747	0.00635253	0.979(0.967,0.991)	0.000723564	0.0209457	0.0429778	9	0.372829
ROSMAP	MDD	BRCA1;NBR2	cg14687474	17	41278281	rs33946455	17	41321846	T	C	0.360941	0.0111971	0.0032	0.0005575	0.264518	0.0422447	3.81162e-10	0.0423302	0.0138583	1.043(1.015,1.072)	0.0022543	0.0481899	0.0568067	4	0.36593
ROSMAP	MDD	BRCA1;NBR2	cg15065591	17	41278380	rs8176170	17	41239491	C	T	0.360941	0.0111971	0.0032	0.0005114	0.284017	0.0421243	1.55845e-11	0.039424	0.0126938	1.04(1.015,1.066)	0.00189794	0.041206	0.0355457	4	0.364904
ROSMAP	MDD	BRCA1;NBR2	cg25067162	17	41277974	rs33946455	17	41321846	T	C	0.360941	0.0111971	0.0032	0.0005575	0.480335	0.0403404	1.08782e-32	0.023311	0.00694372	1.024(1.01,1.038)	0.000787559	0.0218863	0.0351516	8	0.369452
ROSMAP	MDD	BRCA1;NBR2	cg25288140	17	41278341	rs8176170	17	41239491	C	T	0.360941	0.0111971	0.0032	0.0005114	0.501859	0.0400732	5.54946e-36	0.0223112	0.0066205	1.023(1.009,1.036)	0.000751631	0.0213141	0.0358768	8	0.362119
ROSMAP	MDD	CACNA1C	cg03885818	12	2299830	rs11062145	12	2297353	T	C	0.369121	0.0200967	0.0032	3.503e-10	-0.538248	0.0395834	4.12454e-42	-0.0373372	0.00654867	0.963(0.951,0.976)	1.18759e-08	8.25076e-06	0.204746	20	0.665167
ROSMAP	MDD	CACNA1C	cg09576209	12	2339614	rs2239030	12	2335941	A	G	0.411043	0.0189984	0.0031	9.002e-10	0.335109	0.0417633	1.02355e-15	0.0566931	0.0116403	1.058(1.034,1.083)	1.11359e-06	0.000259145	0.0233956	20	0.15081
ROSMAP	MDD	CACNA1C	cg10635895	12	2339439	rs2239030	12	2335941	A	G	0.411043	0.0189984	0.0031	9.002e-10	0.346196	0.041676	9.82884e-17	0.0548775	0.0111277	1.056(1.034,1.08)	8.15531e-07	0.000226636	0.0187946	20	0.134334
ROSMAP	MDD	CACNA1C	cg10668781	12	2307325	rs2238048	12	2300207	G	A	0.360941	0.0204985	0.0032	1.387e-10	-0.540258	0.0395549	1.79749e-42	-0.037942	0.00654216	0.963(0.951,0.975)	6.64686e-09	6.15721e-06	0.199774	20	0.687639
ROSMAP	MDD	CACNA1C	cg11046772	12	2353479	rs11062166	12	2334260	A	G	0.323108	0.0210959	0.0032	3.657e-11	0.285129	0.0421172	1.28863e-11	0.0739871	0.0156651	1.077(1.044,1.11)	2.32316e-06	0.00049662	0.624985	19	0.973325
ROSMAP	MDD	CACNA1C	cg20882260	12	2374427	rs1024582	12	2402246	A	G	0.327198	0.0199987	0.0033	1.07e-09	0.25102	0.0423227	3.00908e-09	0.0796697	0.0187952	1.083(1.044,1.124)	2.24687e-05	0.00195126	0.412043	20	0.960592
ROSMAP	MDD	CACNA1C	cg23390118	12	2339513	rs34382810	12	2340798	C	A	0.412065	0.0189984	0.0031	1.643e-09	0.33494	0.0417646	1.05992e-15	0.0567217	0.0116484	1.058(1.034,1.083)	1.11901e-06	0.000259145	0.0437787	20	0.141113
ROSMAP	MDD	CAMK2G	cg10168709	10	75599394	rs2675662	10	75599127	G	A	0.403885	-0.0108992	0.0031	0.0004125	0.66227	0.0374902	7.77915e-70	-0.0164573	0.00477268	0.984(0.975,0.993)	0.000564269	0.0176191	0.156156	12	0.271781
ROSMAP	MDD	CAMK2G	cg14632281	10	75599410	rs2675662	10	75599127	G	A	0.403885	-0.0108992	0.0031	0.0004125	0.52312	0.039793	1.79318e-39	-0.0208349	0.00613425	0.979(0.968,0.991)	0.000682558	0.0206177	0.163516	12	0.23838
ROSMAP	MDD	CAMK2G	cg27625562	10	75599274	rs2675662	10	75599127	G	A	0.403885	-0.0108992	0.0031	0.0004125	0.488899	0.040236	5.68171e-34	-0.0222933	0.00660088	0.978(0.965,0.991)	0.00073195	0.02097	0.188814	12	0.256998
ROSMAP	MDD	CD40	cg09053081	20	44746392	rs2425752	20	44702120	T	C	0.260736	0.0242047	0.0034	2.164e-12	0.234803	0.0424105	3.08695e-08	0.103085	0.0235873	1.109(1.059,1.161)	1.24036e-05	0.00124671	0.339079	20	0.988744
ROSMAP	MDD	CD40	cg17929951	20	44746681	rs2425752	20	44702120	T	C	0.260736	0.0242047	0.0034	2.164e-12	0.244159	0.0423606	8.22244e-09	0.0991348	0.02213	1.104(1.057,1.153)	7.4762e-06	0.00090332	0.589012	20	0.993355
ROSMAP	MDD	CD40	cg19839655	20	44746499	rs6074024	20	44743310	G	A	0.248466	-0.0143018	0.0035	5.171e-05	-0.270191	0.0422107	1.54351e-10	0.0529321	0.0153682	1.054(1.023,1.087)	0.000572638	0.0176818	0.271631	20	0.911432
ROSMAP	MDD	COMT	cg19930203	22	19956281	rs165655	22	19957763	G	A	0.309816	-0.0111014	0.0034	0.0009555	-0.414286	0.0410653	6.21319e-24	0.0267964	0.00862601	1.027(1.01,1.045)	0.00189337	0.041206	0.302984	20	0.193381
ROSMAP	MDD	CREB1	cg10723020	2	208393829	rs2709370	2	208382602	C	A	0.179959	0.0134985	0.0038	0.0003427	0.280552	0.0421464	2.80221e-11	0.048114	0.0153526	1.049(1.018,1.081)	0.00172486	0.03929	0.395161	8	0.598425
ROSMAP	MDD	CRHR1	cg00025823	17	43909151	rs753235	17	43946223	A	G	0.239264	0.0189003	0.004	2.178e-06	0.732651	0.0359227	1.84383e-92	0.0257971	0.00560423	1.026(1.015,1.037)	4.16156e-06	0.000680292	0.0132019	20	0.728702
ROSMAP	MDD	CRHR1	cg24394631	17	43863000	rs79172804	17	43828764	A	G	0.209611	0.0182033	0.0043	1.982e-05	-0.263682	0.0422497	4.34705e-10	-0.0690352	0.0197052	0.933(0.898,0.97)	0.000459345	0.0151967	0.122896	11	0.731283
ROSMAP	MDD	CRHR1	cg27410679	17	43866278	rs111370985	17	43852742	C	T	0.235174	0.0156962	0.0039	5.333e-05	-0.331079	0.0417943	2.34417e-15	-0.0474092	0.0132128	0.954(0.929,0.979)	0.000333068	0.0120207	0.103997	20	0.745043
ROSMAP	MDD	DRD2	cg12176709	11	113346485	rs35277073	11	113350620	G	C	0.361963	-0.0341981	0.0033	1.681e-24	0.301766	0.0420065	6.78084e-13	-0.113327	0.0191951	0.893(0.86,0.927)	3.54884e-09	4.93111e-06	0.0176168	12	0.98165
ROSMAP	MDD	DRD2	cg20016411	11	113344987	rs7948028	11	113328681	C	A	0.364008	-0.0344051	0.0034	1.478e-23	0.270994	0.0422058	1.35581e-10	-0.126959	0.0234177	0.881(0.841,0.922)	5.91038e-08	2.73749e-05	0.808701	11	0.976533
ROSMAP	MDD	DRD2	cg20629239	11	113346491	rs17601612	11	113317745	C	G	0.372188	-0.034695	0.0037	3.557e-21	0.250055	0.0423281	3.4723e-09	-0.138749	0.0277592	0.87(0.824,0.919)	5.78313e-07	0.00017857	0.015644	8	0.982159
ROSMAP	MDD	DYNLL1	cg14069214	12	120933194	rs12370495	12	120970077	A	G	0.282209	0.0111971	0.0033	0.0007319	0.293747	0.0420607	2.87153e-12	0.0381181	0.0124899	1.039(1.014,1.065)	0.00227377	0.0482352	0.0499416	9	0.347863
ROSMAP	MDD	ESR1	cg21614759	6	152128426	rs827421	6	152157122	A	G	0.543967	0.0103029	0.0031	0.0007839	0.315323	0.0419111	5.3277e-14	0.032674	0.0107477	1.033(1.012,1.055)	0.00236496	0.0494152	0.237532	18	0.85315
ROSMAP	MDD	HSPA1L;HSPA1A	cg21467935	6	31781906	rs1008438	6	31783208	C	A	0.404908	-0.0128016	0.0033	8.735e-05	-0.34279	0.0417032	2.03917e-16	0.0373453	0.0106451	1.038(1.017,1.06)	0.000451149	0.0151967	0.138864	20	0.508879
ROSMAP	MDD	HSPA5	cg10997785	9	128004697	rs391957	9	128004024	T	C	0.378323	-0.0164953	0.0034	1.208e-06	0.482469	0.0403147	5.2541e-33	-0.0341894	0.00760414	0.966(0.952,0.981)	6.91944e-06	0.000901524	0.155641	16	0.911543
ROSMAP	MDD	HSPA5	cg13769004	9	128004122	rs4838254	9	128008537	A	G	0.377301	-0.0157026	0.0036	1.654e-05	0.247525	0.0423421	5.04038e-09	-0.0634386	0.0181464	0.939(0.906,0.973)	0.000472407	0.0154449	0.187563	7	0.724476
ROSMAP	MDD	HTT	cg08786822	4	3109268	rs10015979	4	3109442	G	A	0.375256	0.0110982	0.0034	0.001074	-0.428805	0.0409177	1.0709e-25	-0.0258817	0.00830473	0.974(0.959,0.99)	0.00183015	0.0408352	0.0196459	12	0.244292
ROSMAP	MDD	HTT	cg12122041	4	3234814	rs2269478	4	3234828	T	G	0.416155	-0.0146975	0.0031	2.113e-06	0.746586	0.035569	8.12813e-98	-0.0196863	0.00425684	0.981(0.972,0.989)	3.75295e-06	0.00065184	0.468954	20	0.978902
ROSMAP	MDD	MAP3K5	cg18287222	6	137059970	rs11154883	6	137059950	A	G	0.489775	-0.0133994	0.0031	1.712e-05	0.804999	0.0338836	9.1335e-125	-0.0166452	0.00391415	0.983(0.976,0.991)	2.11331e-05	0.0019344	0.814825	19	0.910082
ROSMAP	MDD	MAPK3	cg08464513	16	30136024	rs8061772	16	30119525	C	A	0.144172	0.0217028	0.0049	1.148e-05	-0.547427	0.0394519	8.87738e-44	-0.0396451	0.0093959	0.961(0.944,0.979)	2.44954e-05	0.00206281	0.0458342	11	0.977672
ROSMAP	MDD	MAPT	cg00846647	17	44060252	rs1076222	17	44109769	G	C	0.236196	0.0159029	0.0039	4.284e-05	-0.859818	0.0219524	0	-0.0184956	0.00456036	0.982(0.973,0.99)	4.99757e-05	0.00361245	0.0447497	20	0.736047
ROSMAP	MDD	MAPT	cg01640727	17	44029468	rs17650842	17	44037491	G	A	0.235174	0.0158044	0.0039	4.886e-05	-0.508428	0.0399884	4.91956e-37	-0.031085	0.00805091	0.969(0.954,0.985)	0.000112901	0.00653651	0.351259	14	0.694368
ROSMAP	MDD	MAPT	cg01934064	17	44064242	rs12150162	17	44114218	C	T	0.236196	0.0160013	0.0039	3.814e-05	-0.874671	0.0208396	0	-0.0182941	0.00448008	0.982(0.973,0.991)	4.43755e-05	0.00337579	0.0178585	20	0.727294
ROSMAP	MDD	MAPT	cg07368061	17	44090862	rs79772576	17	44106220	G	A	0.237219	0.0161981	0.0039	3.522e-05	-0.766432	0.0350357	4.42276e-106	-0.0211344	0.00517942	0.979(0.969,0.989)	4.49457e-05	0.00337579	0.0308648	20	0.721709
ROSMAP	MDD	MAPT	cg20888521	17	43977917	rs17649700	17	43997901	C	G	0.236196	0.0154993	0.0039	6.395e-05	0.642165	0.0378808	1.85263e-64	0.0241359	0.00623786	1.024(1.012,1.037)	0.000109163	0.00645456	0.057997	13	0.616997
ROSMAP	MDD	MAPT	cg22291189	17	43978251	rs56127309	17	43960341	A	G	0.236196	0.018596	0.004	3.295e-06	-0.651812	0.0376962	5.48026e-67	-0.0285297	0.00635467	0.972(0.96,0.984)	7.13693e-06	0.000901524	0.216816	13	0.66538
ROSMAP	MDD	MAPT;LOC100128977;LOC100130148	cg07163735	17	43971906	rs62055546	17	43964567	C	A	0.235174	0.0156962	0.0039	5.379e-05	0.434821	0.0408547	1.87761e-26	0.036098	0.00958907	1.037(1.017,1.056)	0.000166885	0.00799611	0.0190136	20	0.661395
ROSMAP	MDD	MAPT;LOC100128977;LOC100130148	cg20099416	17	43971919	rs79412431	17	43940021	A	G	0.235174	0.0154993	0.0039	7.11e-05	0.244925	0.0423564	7.36034e-09	0.0632816	0.0193213	1.065(1.026,1.106)	0.00105578	0.0276794	0.0607115	6	0.66337
ROSMAP	MDD	MAPT;LOC100128977;LOC100130148	cg21327887	17	43971928	rs62055546	17	43964567	C	A	0.235174	0.0156962	0.0039	5.379e-05	0.345434	0.0416821	1.15815e-16	0.045439	0.0125511	1.046(1.021,1.073)	0.00029424	0.0107591	0.0195463	15	0.664168
ROSMAP	MDD	MAPT;LOC100128977;LOC100130148	cg23202277	17	43971911	rs7210219	17	44018519	C	T	0.236196	0.0158044	0.004	6.514e-05	0.309301	0.0419541	1.67612e-13	0.0510973	0.0146726	1.052(1.023,1.083)	0.000496742	0.0160517	0.290396	17	0.666349
ROSMAP	MDD	MAPT;LOC100130148	cg04382470	17	43974975	rs62062775	17	44021960	A	G	0.198364	-0.0145047	0.0038	0.0001482	0.380223	0.0413872	4.04063e-20	-0.0381478	0.0108224	0.963(0.942,0.983)	0.000423665	0.0145354	0.115382	20	0.224252
ROSMAP	MDD	MAPT;LOC100130148	cg19156875	17	43974446	rs62062775	17	44021960	A	G	0.198364	-0.0145047	0.0038	0.0001482	0.263651	0.0422499	4.368e-10	-0.0550147	0.0168955	0.946(0.916,0.978)	0.00112923	0.0287901	0.505323	11	0.674232
ROSMAP	MDD	MAPT;LOC100130148;LOC100128977	cg00891649	17	43972573	rs62055490	17	43950533	G	A	0.235174	0.0154993	0.0039	6.689e-05	-0.405959	0.0411471	5.84328e-23	-0.0381794	0.010357	0.963(0.943,0.982)	0.000227505	0.00969649	0.0476233	19	0.659904
ROSMAP	MDD	MAPT;STH	cg01098886	17	44076726	rs17652520	17	44098967	A	G	0.239264	0.0152038	0.0039	8.772e-05	-0.468349	0.0404824	5.9025e-31	-0.0324626	0.00878716	0.968(0.952,0.985)	0.000220476	0.00969649	0.191448	16	0.717485
ROSMAP	MDD	MDH2	cg07733719	7	75683547	rs3973173	7	75732997	G	A	0.329243	-0.0139975	0.0033	2.755e-05	-0.399116	0.0412128	3.51697e-22	0.0350712	0.00902658	1.036(1.018,1.054)	0.000102191	0.00617369	0.516109	12	0.849732
ROSMAP	MDD	MDH2;STYXL1	cg16489192	7	75678113	rs1894812	7	75657719	C	T	0.327198	-0.0131967	0.0033	6.815e-05	-0.38556	0.041339	1.0913e-20	0.0342274	0.00931255	1.035(1.016,1.054)	0.000237475	0.0098499	0.126014	16	0.827803
ROSMAP	MDD	MIR1237;RPS6KA4	cg02675260	11	64135691	rs479552	11	64110683	C	G	0.374233	-0.0156011	0.0033	2.244e-06	-0.255326	0.0422983	1.57669e-09	0.0611026	0.0164168	1.063(1.029,1.098)	0.000197689	0.00915629	0.428488	11	0.647103
ROSMAP	MDD	MIR1237;RPS6KA4	cg02705752	11	64135650	rs11606081	11	64137875	C	T	0.374233	-0.0140989	0.0031	6.662e-06	-0.293776	0.0420605	2.85681e-12	0.0479921	0.0125922	1.049(1.024,1.075)	0.000138257	0.00713456	0.0653276	15	0.512536
ROSMAP	MDD	MSRA	cg16773768	8	10253076	rs35472251	8	10246669	G	A	0.316973	-0.0107981	0.0032	0.0007857	0.5293	0.0397084	1.55615e-40	-0.0204007	0.00623644	0.98(0.968,0.992)	0.00107087	0.0278126	0.24197	20	0.372168
ROSMAP	MDD	NOSIP	cg08097359	19	50064054	rs9304689	19	50074618	T	G	0.123722	0.0204005	0.0051	6.69e-05	0.305613	0.0419799	3.33842e-13	0.0667526	0.019041	1.069(1.03,1.11)	0.00045534	0.0151967	0.0398446	17	0.571882
ROSMAP	MDD	PARP1	cg23163136	1	226551990	rs3219142	1	226552068	A	G	0.187117	-0.0149005	0.0039	0.0001352	0.853682	0.0223907	0	-0.0174543	0.00459132	0.983(0.974,0.992)	0.00014377	0.00713456	0.0303004	20	0.559892
ROSMAP	MDD	POR	cg08262464	7	75615023	rs1057868	7	75615006	T	C	0.296524	-0.0146975	0.0033	1.117e-05	0.77285	0.0348552	6.23653e-109	-0.0190173	0.0043552	0.981(0.973,0.99)	1.26215e-05	0.00124671	0.433005	20	0.96156
ROSMAP	MDD	POR	cg16684958	7	75615977	rs17685	7	75616105	A	G	0.290389	-0.0136021	0.0035	9.707e-05	0.705307	0.0365722	7.13053e-83	-0.0192854	0.00506213	0.981(0.971,0.991)	0.00013912	0.00713456	0.365921	20	0.716887
ROSMAP	MDD	POR	cg22567591	7	75614685	rs6978677	7	75636240	T	C	0.289366	-0.015205	0.0034	8.509e-06	0.395231	0.0412495	9.56728e-22	-0.0384712	0.00949345	0.962(0.945,0.98)	5.06965e-05	0.00361245	0.171365	20	0.96783
ROSMAP	MDD	PRKCA	cg09655520	17	64786064	rs35499077	17	64790895	C	T	0.441718	0.0110982	0.0032	0.0005507	-0.606169	0.0385269	8.89143e-56	-0.0183087	0.00540579	0.982(0.972,0.992)	0.000706934	0.0208997	0.141487	20	0.35552
ROSMAP	MDD	RPS6KA4	cg03153608	11	64126457	rs479552	11	64110683	C	G	0.374233	-0.0156011	0.0033	2.244e-06	-0.238666	0.0423901	1.79965e-08	0.0653677	0.0180548	1.068(1.03,1.106)	0.000294019	0.0107591	0.277699	13	0.715589
ROSMAP	MDD	RPS6KA4	cg06848762	11	64126340	rs542907	11	64124980	A	G	0.431493	-0.012599	0.0031	4.555e-05	-0.241033	0.0423775	1.28712e-08	0.052271	0.0158073	1.054(1.022,1.087)	0.000943807	0.0252196	0.0523698	10	0.216754
ROSMAP	MDD	RPS6KA4	cg12076823	11	64127791	rs521950	11	64127744	G	A	0.431493	-0.0122953	0.0031	6.057e-05	0.34833	0.0416588	6.19246e-17	-0.0352977	0.00985005	0.965(0.947,0.984)	0.00033901	0.0120783	0.025998	16	0.0616314
ROSMAP	MDD	RPS6KA4	cg16332631	11	64126102	rs521950	11	64127744	G	A	0.431493	-0.0122953	0.0031	6.057e-05	-0.339989	0.0417253	3.69185e-16	0.0361638	0.0101407	1.037(1.016,1.058)	0.000362216	0.0125825	0.020005	20	0.0673631
ROSMAP	MDD	RPS6KA4	cg26114884	11	64136975	rs11606081	11	64137875	C	T	0.374233	-0.0140989	0.0031	6.662e-06	0.301113	0.042011	7.63868e-13	-0.0468227	0.0121928	0.954(0.932,0.977)	0.000122945	0.00683326	0.219124	16	0.541964
ROSMAP	MDD	RPTOR	cg02033669	17	78917019	rs7503779	17	78920172	A	G	0.333333	-0.0121029	0.0035	0.0004466	0.651687	0.0376986	5.91778e-67	-0.0185717	0.00547707	0.982(0.971,0.992)	0.000696866	0.0208236	0.500409	20	0.291292
ROSMAP	MDD	RPTOR	cg08314949	17	78851213	rs2289762	17	78859110	A	G	0.253579	-0.0114958	0.0036	0.001581	0.638375	0.037952	1.72411e-63	-0.0180079	0.00574004	0.982(0.971,0.993)	0.0017054	0.0391679	0.0452477	20	0.150066
ROSMAP	MDD	RPTOR	cg10508138	17	78882013	rs7216750	17	78881927	A	G	0.308793	-0.0107981	0.0033	0.001265	-0.544358	0.0394962	3.24706e-43	0.0198364	0.0062307	1.02(1.008,1.033)	0.00145428	0.0345423	0.131243	20	0.245763
ROSMAP	MDD	RPTOR	cg12078154	17	78851262	rs2289762	17	78859110	A	G	0.253579	-0.0114958	0.0036	0.001581	0.567852	0.0391471	1.11673e-47	-0.0202444	0.00649149	0.98(0.968,0.993)	0.00181706	0.0408352	0.0484477	20	0.15
ROSMAP	MDD	RPTOR	cg13831388	17	78857859	rs11656246	17	78857885	A	G	0.242331	-0.0123965	0.0037	0.0009032	0.441585	0.0407824	2.54111e-27	-0.0280728	0.00877085	0.972(0.956,0.989)	0.001371	0.0332223	0.203038	20	0.233919
ROSMAP	MDD	RPTOR	cg15358690	17	78849910	rs2289762	17	78859110	A	G	0.253579	-0.0114958	0.0036	0.001581	-0.643038	0.0378643	1.10303e-64	0.0178774	0.00569653	1.018(1.007,1.029)	0.00169938	0.0391679	0.223968	20	0.150589
ROSMAP	MDD	RPTOR	cg16116279	17	78849916	rs2289762	17	78859110	A	G	0.253579	-0.0114958	0.0036	0.001581	0.776292	0.0347567	1.68705e-110	-0.0148086	0.00468459	0.985(0.976,0.994)	0.00157153	0.0370109	0.240526	20	0.149997
ROSMAP	MDD	RPTOR	cg16886414	17	78851149	rs2289762	17	78859110	A	G	0.253579	-0.0114958	0.0036	0.001581	0.544413	0.0394954	3.17253e-43	-0.021116	0.00678775	0.979(0.966,0.992)	0.00186519	0.0411378	0.0355903	20	0.15024
ROSMAP	MDD	RPTOR	cg16892887	17	78892212	rs4969304	17	78892047	C	T	0.464213	-0.011597	0.0031	0.0001937	0.690191	0.0369082	4.92956e-78	-0.0168026	0.0045805	0.983(0.975,0.992)	0.000244186	0.00997932	0.410786	20	0.616998
ROSMAP	MDD	SERPINF1	cg07438421	17	1675235	rs7215532	17	1689107	T	C	0.393661	0.0103958	0.0032	0.001309	0.447514	0.040718	4.24252e-28	0.0232301	0.00745646	1.024(1.009,1.039)	0.00183678	0.0408352	0.23253	8	0.211884
ROSMAP	MDD	STIP1	cg15432711	11	63952213	rs12419038	11	63912736	G	A	0.151329	-0.0235962	0.0041	5.969e-09	-0.338688	0.0417355	4.85332e-16	0.0696694	0.0148408	1.072(1.041,1.104)	2.67311e-06	0.000530612	0.272182	9	0.930098
ROSMAP	MDD	STK24	cg16711597	13	99196034	rs1107379	13	99198921	T	C	0.335378	0.0141987	0.0035	4.033e-05	0.347175	0.0416682	7.95616e-17	0.0408979	0.0112129	1.042(1.019,1.065)	0.000264901	0.0102052	0.21526	18	0.872757
ROSMAP	MDD	STK24	cg20459687	13	99128579	rs9584857	13	99128572	T	C	0.44274	0.0110982	0.0033	0.0006438	0.709402	0.0364784	3.0793e-84	0.0156444	0.00472085	1.016(1.006,1.025)	0.000920048	0.0248234	0.0258538	20	0.277117
ROSMAP	MDD	TLR4	cg14605396	9	120478054	rs11536889	9	120478131	C	G	0.158487	-0.0164038	0.0049	0.0008594	-0.516395	0.0398834	2.42389e-38	0.031766	0.00980091	1.032(1.013,1.052)	0.00119057	0.0300781	0.0250316	18	0.0544511
ROSMAP	MDD	TLR9	cg22484793	3	52261325	rs187084	3	52261031	G	A	0.428425	-0.0156011	0.0033	2.275e-06	0.776901	0.0347391	8.84948e-111	-0.0200812	0.00434152	0.98(0.972,0.988)	3.73918e-06	0.00065184	0.131088	20	0.961702
ROSMAP	MDD	TPD52	cg19925215	8	80964918	rs10957951	8	80940469	A	G	0.317996	-0.012599	0.0033	0.0001426	-0.329648	0.0418051	3.1365e-15	0.0382196	0.0111223	1.039(1.017,1.062)	0.00058972	0.0180091	0.196391	19	0.603978
ROSMAP	MDD	TRPV4	cg19615059	12	110270919	rs7303725	12	110271351	A	G	0.43047	-0.0108992	0.0033	0.001067	-0.35362	0.0416157	1.94086e-17	0.0308217	0.0100122	1.031(1.011,1.052)	0.00208103	0.0448308	0.155899	16	0.190845
ROSMAP	MDD	VARS2;GTF2H4	cg02186769	6	30881645	rs9501035	6	30912414	A	G	0.196319	0.0178989	0.0042	1.851e-05	-0.235968	0.0424044	2.62587e-08	-0.0758529	0.022419	0.927(0.887,0.969)	0.000715885	0.0209415	0.573855	9	0.448219
ROSMAP	BD	ACADS	cg01535453	12	121163887	rs55647329	12	121155966	T	C	0.153374	-0.0473033	0.0114	3.411e-05	-0.409865	0.041109	2.05806e-23	0.115412	0.0301267	1.122(1.058,1.191)	0.000127681	0.0169455	0.0159796	20	0.960405
ROSMAP	BD	ACADS	cg09813248	12	121164194	rs55647329	12	121155966	T	C	0.153374	-0.0473033	0.0114	3.411e-05	-0.286674	0.0421072	9.88333e-12	0.165008	0.0465702	1.179(1.077,1.292)	0.000395303	0.0345977	0.0365528	19	0.87521
ROSMAP	BD	AGER	cg05436760	6	32149143	rs1800625	6	32152442	G	A	0.157464	-0.0425996	0.01	1.979e-05	-0.325435	0.0418369	7.32923e-15	0.130901	0.0350343	1.14(1.064,1.221)	0.000186709	0.0224375	0.0892135	20	0.769972
ROSMAP	BD	AGER	cg26516499	6	32149183	rs1800625	6	32152442	G	A	0.157464	-0.0425996	0.01	1.979e-05	-0.2357	0.0424058	2.72556e-08	0.180737	0.0534546	1.198(1.079,1.33)	0.0007219	0.0407677	0.192829	17	0.769232
ROSMAP	BD	AGRN	cg25774148	1	964497	rs3121569	1	936210	C	A	0.209611	0.0425996	0.0114	0.000178	-0.286476	0.0421085	1.02253e-11	-0.148702	0.0454015	0.862(0.788,0.942)	0.00105562	0.0465034	0.948829	20	0.815433
ROSMAP	BD	AS3MT	cg15744005	10	104629667	rs12771681	10	104635620	C	T	0.233129	-0.0330962	0.0086	0.000128	-0.513686	0.0399194	6.80581e-38	0.0644289	0.0174744	1.067(1.031,1.104)	0.000226874	0.0259667	0.0544248	20	0.70298
ROSMAP	BD	CACNA1C	cg03885818	12	2299830	rs11062145	12	2297353	T	C	0.369121	0.0603022	0.0077	3.287e-15	-0.538248	0.0395834	4.12454e-42	-0.112034	0.0165086	0.894(0.866,0.923)	1.1497e-11	1.58889e-08	0.591458	20	0.921268
ROSMAP	BD	CACNA1C	cg10668781	12	2307325	rs2238048	12	2300207	G	A	0.360941	0.0630996	0.0078	8.361e-16	-0.540258	0.0395549	1.79749e-42	-0.116795	0.0167799	0.89(0.861,0.92)	3.39234e-12	9.37642e-09	0.328406	20	0.926524
ROSMAP	BD	CACNA1C	cg11046772	12	2353479	rs11062166	12	2334260	A	G	0.323108	0.0582013	0.0077	5.802e-14	0.285129	0.0421172	1.28863e-11	0.204122	0.0404771	1.226(1.133,1.328)	4.58494e-07	0.000115207	0.303107	20	0.94132
ROSMAP	BD	CACNA1C	cg20882260	12	2374427	rs1024582	12	2402246	A	G	0.327198	0.0622985	0.0078	1.393e-15	0.25102	0.0423227	3.00908e-09	0.248181	0.0521198	1.282(1.157,1.42)	1.91919e-06	0.00040805	0.88365	20	0.971705
ROSMAP	BD	CACNA1C	cg23390118	12	2339513	rs34382810	12	2340798	C	A	0.412065	0.0542028	0.0075	5.013e-13	0.33494	0.0417646	1.05992e-15	0.161828	0.0301428	1.176(1.108,1.247)	7.92975e-08	2.73973e-05	0.0590064	20	0.0532145
ROSMAP	BD	CD40	cg09053081	20	44746392	rs2425752	20	44702120	T	C	0.260736	0.0333961	0.0083	6.08e-05	0.234803	0.0424105	3.08695e-08	0.14223	0.043698	1.153(1.058,1.256)	0.00113451	0.0465034	0.0834248	20	0.759073
ROSMAP	BD	CD40	cg17929951	20	44746681	rs2425752	20	44702120	T	C	0.260736	0.0333961	0.0083	6.08e-05	0.244159	0.0423606	8.22244e-09	0.13678	0.0414578	1.147(1.057,1.244)	0.000969424	0.045031	0.0988564	20	0.735045
ROSMAP	BD	CLCN6;MTHFR	cg14472778	1	11867308	rs3737964	1	11867044	T	C	0.260736	-0.0306963	0.0087	0.0004153	0.32844	0.0418143	4.00669e-15	-0.0934612	0.0290386	0.911(0.86,0.964)	0.00128857	0.0481298	0.446272	20	0.704549238104209
ROSMAP	BD	CUL3	cg06867755	2	225397387	rs11694987	2	225397409	G	C	0.330266	-0.0371994	0.0082	6.078e-06	0.262828	0.0422547	4.96873e-10	-0.141535	0.0386154	0.868(0.805,0.936)	0.000247098	0.0259667	0.566683	8	0.965292
ROSMAP	BD	CUL3	cg19305527	2	225434838	rs34345163	2	225459080	G	A	0.331288	-0.0364959	0.0082	9.782e-06	-0.333596	0.041775	1.39916e-15	0.109401	0.0281407	1.116(1.056,1.179)	0.000101214	0.015542	0.013707	14	0.966022
ROSMAP	BD	CYP17A1	cg09201719	10	104596890	rs7097872	10	104606636	T	C	0.41002	-0.0270021	0.0075	0.0003181	0.601178	0.0386115	1.16531e-54	-0.0449154	0.0128047	0.956(0.932,0.98)	0.000451949	0.0345977	0.229815	20	0.441105
ROSMAP	BD	CYP17A1	cg18847882	10	104594691	rs284855	10	104574422	A	G	0.402863	-0.0275048	0.0079	0.000522	0.364196	0.0415272	1.78575e-18	-0.075522	0.0233384	0.927(0.886,0.971)	0.00121237	0.0478715	0.197288	20	0.547917
ROSMAP	BD	ELAC2	cg11936817	17	12895239	rs138505842	17	12913689	T	C	0.120654	-0.0395956	0.0114	0.0004998	0.526846	0.0397422	4.13299e-40	-0.0751561	0.0223686	0.928(0.888,0.969)	0.000779728	0.0407677	0.307427	20	0.694788
ROSMAP	BD	FTSJ2;NUDT1	cg11066209	7	2282252	rs4719462	7	2266384	G	A	0.382413	-0.0255995	0.0076	0.0007702	-0.632012	0.0380697	6.80484e-62	0.0405048	0.0122701	1.041(1.017,1.067)	0.000963081	0.045031	0.249145	20	0.486116
ROSMAP	BD	GPX1	cg08539067	3	49395985	rs13078949	3	49361791	G	A	0.444785	-0.0273038	0.0076	0.0003265	0.304369	0.0419885	4.20267e-13	-0.0897062	0.0278681	0.914(0.866,0.966)	0.00128656	0.0481298	0.104234	8	0.233598
ROSMAP	BD	LYRM4;FARS2	cg09085698	6	5261316	rs7752203	6	5260812	G	C	0.256646	-0.0285972	0.0086	0.0008538	-0.715796	0.0363296	2.03873e-86	0.0399515	0.0121845	1.041(1.016,1.066)	0.00104218	0.0465034	0.945204	20	0.520874
ROSMAP	BD	MAPK1	cg00014104	22	22220367	rs3788332	22	22171567	G	A	0.47546	0.0285972	0.0078	0.0002696	-0.29513	0.0420515	2.24594e-12	-0.096897	0.029818	0.908(0.856,0.962)	0.0011556	0.0465034	0.927128	18	0.491887
ROSMAP	BD	MAPK12	cg04956306	22	50700563	rs3817818	22	50699331	C	G	0.480573	0.0295005	0.0082	0.0003135	-0.657195	0.0375909	1.93728e-68	-0.0448886	0.0127387	0.956(0.933,0.98)	0.000425417	0.0345977	0.818341	20	0.721692
ROSMAP	BD	MAPK12	cg21974239	22	50700478	rs3817818	22	50699331	C	G	0.480573	0.0295005	0.0082	0.0003135	-0.688688	0.0369408	1.43877e-77	-0.0428359	0.0121264	0.958(0.936,0.981)	0.000411718	0.0345977	0.71021	20	0.721967
ROSMAP	BD	MCL1	cg02961109	1	150552537	rs6698495	1	150564476	T	C	0.47137	0.0277027	0.0075	0.0002049	0.295009	0.0420523	2.29467e-12	0.0939046	0.0287316	1.098(1.038,1.162)	0.00108179	0.0465034	0.274115	16	0.729963
ROSMAP	BD	MCL1	cg18016565	1	150552671	rs12139563	1	150578241	A	G	0.449898	0.0259016	0.0075	0.0005389	0.601287	0.0386096	1.10223e-54	0.043077	0.0127763	1.044(1.018,1.07)	0.000747211	0.0407677	0.196654	20	0.561171
ROSMAP	BD	MDH2	cg07733719	7	75683547	rs3973173	7	75732997	G	A	0.329243	-0.0327963	0.0083	7.953e-05	-0.399116	0.0412128	3.51697e-22	0.0821722	0.0224604	1.086(1.039,1.135)	0.000253654	0.0259667	0.147437	12	0.742959
ROSMAP	BD	MICB	cg12094174	6	31466187	rs2253052	6	31462031	T	C	0.269939	-0.0278	0.0079	0.0004647	0.620432	0.0382787	4.40603e-59	-0.0448074	0.0130297	0.956(0.932,0.981)	0.00058415	0.0375486	0.195037	20	0.312457
ROSMAP	BD	MICB	cg13531176	6	31475943	rs2844499	6	31475913	T	A	0.266871	-0.0285	0.0081	0.0004288	0.417088	0.0410373	2.88205e-24	-0.068331	0.0205512	0.934(0.897,0.972)	0.000884455	0.0428883	0.170153	20	0.244359
ROSMAP	BD	MICB	cg23003117	6	31466177	rs2253052	6	31462031	T	C	0.269939	-0.0278	0.0079	0.0004647	0.461535	0.040561	5.3333e-30	-0.0602337	0.0179166	0.942(0.909,0.975)	0.000774115	0.0407677	0.0335743	20	0.296527
ROSMAP	BD	MSRA	cg08841257	8	10191002	rs4841317	8	10186135	T	C	0.421268	0.0350988	0.0074	2.35e-06	-0.287742	0.0421003	8.21913e-12	-0.12198	0.0313036	0.885(0.832,0.941)	9.75179e-05	0.015542	0.608114	20	0.964283
ROSMAP	BD	MSRA	cg16773768	8	10253076	rs35472251	8	10246669	G	A	0.316973	0.0307995	0.0077	6.183e-05	0.5293	0.0397084	1.55615e-40	0.0581891	0.0151884	1.06(1.029,1.092)	0.000127542	0.0169455	0.443275	20	0.876583
ROSMAP	BD	MSRA	cg18786515	8	10207915	rs7818437	8	10209623	C	T	0.251534	-0.036004	0.0088	4.426e-05	-0.304049	0.0419908	4.45844e-13	0.118415	0.0332434	1.126(1.055,1.202)	0.000367952	0.0345977	0.272935	20	0.777496
ROSMAP	BD	MSRA	cg24632920	8	10130047	rs2952172	8	10130696	C	T	0.263804	-0.0275048	0.0083	0.0009738	-0.564243	0.0392022	5.71335e-47	0.0487464	0.0150948	1.05(1.019,1.081)	0.00124074	0.0481298	0.0222613	20	0.372615
ROSMAP	BD	NDUFS2	cg05656486	1	161171383	rs4575098	1	161155392	A	G	0.239264	0.0356997	0.0087	4.179e-05	0.262064	0.0422592	5.59868e-10	0.136225	0.0398078	1.146(1.06,1.239)	0.000621453	0.0390386	0.275484	17	0.880502
ROSMAP	BD	NDUFS2	cg24049880	1	161171211	rs4575098	1	161155392	A	G	0.239264	0.0356997	0.0087	4.179e-05	0.234853	0.0424102	3.0653e-08	0.152008	0.0461062	1.164(1.064,1.274)	0.000977517	0.045031	0.281354	14	0.892507
ROSMAP	BD	NDUFS2;ADAMTS4	cg08545169	1	161169143	rs1136207	1	161183516	T	C	0.138037	0.0391047	0.011	0.0003834	0.634678	0.0380207	1.47471e-62	0.0616135	0.0177203	1.064(1.027,1.101)	0.000507053	0.0350374	0.0311082	20	0.737443285780429
ROSMAP	BD	PARP1	cg24937136	1	226593346	rs2695243	1	226593141	C	A	0.153374	0.0350988	0.0097	0.0002782	0.456626	0.0406167	2.52601e-29	0.0768655	0.0223159	1.08(1.034,1.128)	0.000572281	0.0375486	0.347799	16	0.751323
ROSMAP	BD	PC	cg01599099	11	66649832	rs10896139	11	66650060	T	C	0.274029	-0.0544977	0.0087	4.428e-10	0.442075	0.0407772	2.19473e-27	-0.123277	0.0227289	0.884(0.846,0.924)	5.83434e-08	2.30373e-05	0.0921745	14	0.974332
ROSMAP	BD	PC	cg06880963	11	66634970	rs7948839	11	66634397	T	C	0.289366	-0.0469981	0.0083	1.253e-08	-0.331212	0.0417933	2.28121e-15	0.141897	0.0307988	1.152(1.085,1.224)	4.0806e-06	0.000805628	0.023162	10	0.991852
ROSMAP	BD	PC	cg19218057	11	66688628	rs7119682	11	66714782	T	C	0.460123	-0.0395956	0.0075	1.068e-07	-0.294393	0.0420564	2.56028e-12	0.134499	0.0319096	1.144(1.075,1.218)	2.49768e-05	0.00460239	0.0190062	11	0.139542
ROSMAP	BD	PC	cg23038824	11	66676634	rs1901376	11	66697280	A	G	0.462168	-0.0397975	0.0074	8.777e-08	0.231334	0.0424284	4.97128e-08	-0.172035	0.0449312	0.842(0.771,0.919)	0.000128747	0.0169455	0.0854033	8	0.63779
ROSMAP	BD	PRKCZ	cg00409816	1	2037476	rs3128334	1	2038662	G	A	0.362986	-0.0271965	0.0078	0.0004856	-0.460224	0.0405759	8.10073e-30	0.0590941	0.017731	1.061(1.025,1.098)	0.000859743	0.0424345	0.387493	20	0.436444
ROSMAP	BD	PRKCZ	cg03599988	1	2045413	rs10797427	1	2060732	C	T	0.392638	-0.027104	0.0078	0.0005166	-0.502883	0.0400601	3.817e-36	0.0538973	0.0160939	1.055(1.023,1.089)	0.000811224	0.0407677	0.0431008	20	0.452794
ROSMAP	BD	PRKCZ	cg03732007	1	2071316	rs364677	1	2071765	A	G	0.385481	-0.0292949	0.0076	0.000119	0.615171	0.0383714	7.63585e-58	-0.0476208	0.0127064	0.953(0.93,0.978)	0.000178396	0.0224131	0.212663	20	0.835649
ROSMAP	BD	PRKCZ	cg04315214	1	2043799	rs3128338	1	2046786	G	A	0.392638	-0.0252973	0.0076	0.0009443	-0.595946	0.0386988	1.64689e-53	0.0424489	0.0130473	1.043(1.017,1.07)	0.00114009	0.0465034	0.0104862	20	0.406226
ROSMAP	BD	PRKCZ	cg09179248	1	2046783	rs3128337	1	2045882	A	G	0.387526	-0.0256974	0.0077	0.0008302	-0.502246	0.0400682	4.81677e-36	0.0511649	0.0158652	1.052(1.02,1.086)	0.00125984	0.0481298	0.0637882	20	0.404269
ROSMAP	BD	PRKCZ	cg09261593	1	2058612	rs78665901	1	2052513	G	A	0.286299	-0.0298986	0.0082	0.0002839	0.502164	0.0400693	4.96381e-36	-0.0595394	0.0170064	0.942(0.911,0.974)	0.000463512	0.0345977	0.428742	20	0.694153
ROSMAP	BD	PRKCZ	cg09560161	1	2065242	rs2257684	1	2077872	G	A	0.384458	-0.0294035	0.0076	0.0001148	0.47753	0.0403741	2.81003e-32	-0.0615741	0.0167451	0.94(0.91,0.972)	0.000235855	0.0259667	0.145647	20	0.868232
ROSMAP	BD	PRKCZ	cg10334053	1	2078117	rs262641	1	2104981	G	A	0.290389	-0.0301023	0.0083	0.0002754	0.461897	0.0405569	4.75159e-30	-0.0651712	0.0188585	0.937(0.903,0.972)	0.000548679	0.036989	0.735466	20	0.766687
ROSMAP	BD	PRKCZ	cg11961999	1	2104478	rs11587831	1	2110848	G	T	0.218814	0.0386992	0.0101	0.000124	0.369425	0.0414823	5.31009e-19	0.104755	0.0297629	1.11(1.048,1.177)	0.000432092	0.0345977	0.669454	20	0.785781
ROSMAP	BD	PRKCZ	cg13480549	1	2058790	rs1401138	1	2063149	T	C	0.279141	-0.0295976	0.0082	0.0003139	0.393485	0.0412659	1.49378e-21	-0.0752193	0.0222825	0.928(0.888,0.969)	0.000736254	0.0407677	0.629044	19	0.726986
ROSMAP	BD	PRKCZ	cg17435831	1	2082522	rs262639	1	2107061	T	G	0.290389	-0.0302964	0.0083	0.0002561	0.463391	0.0405397	2.94321e-30	-0.0653798	0.0188025	0.937(0.903,0.972)	0.00050672	0.0350374	0.534112	20	0.756066
ROSMAP	BD	PRKCZ	cg19928739	1	2089555	rs262641	1	2104981	G	A	0.290389	-0.0301023	0.0083	0.0002754	-0.565719	0.0391797	2.93704e-47	0.0532107	0.0151273	1.055(1.024,1.086)	0.000435593	0.0345977	0.185819	20	0.729931
ROSMAP	BD	PRKCZ	cg22128985	1	2089384	rs262641	1	2104981	G	A	0.290389	-0.0301023	0.0083	0.0002754	-0.384292	0.0413505	1.49274e-20	0.078332	0.0231846	1.081(1.033,1.132)	0.000728483	0.0407677	0.292585	20	0.742359
ROSMAP	BD	PRKCZ	cg22366001	1	2066006	rs11587831	1	2110848	G	T	0.218814	0.0386992	0.0101	0.000124	0.357368	0.0415847	8.41849e-18	0.10829	0.0309441	1.114(1.049,1.184)	0.000466085	0.0345977	0.54514	17	0.84157
ROSMAP	BD	PRKCZ	cg22626579	1	2038628	rs3128334	1	2038662	G	A	0.362986	-0.0271965	0.0078	0.0004856	0.370672	0.0414715	3.96271e-19	-0.0733707	0.0225873	0.929(0.889,0.971)	0.0011609	0.0465034	0.255399	20	0.572567
ROSMAP	BD	PRKCZ	cg23803603	1	2058230	rs10797427	1	2060732	C	T	0.392638	-0.027104	0.0078	0.0005166	0.643692	0.037852	7.47368e-65	-0.0421071	0.012368	0.959(0.936,0.982)	0.000662793	0.0401913	0.233579	20	0.406651
ROSMAP	BD	PRKCZ	cg24578937	1	2090814	rs425277	1	2069172	T	C	0.286299	-0.0297044	0.0082	0.0003008	0.84452	0.0325018	7.54643e-149	-0.0351732	0.00980356	0.965(0.947,0.984)	0.00033349	0.0329202	0.189127	20	0.722177
ROSMAP	BD	PRKCZ	cg24776480	1	2066446	rs1401138	1	2063149	T	C	0.279141	-0.0295976	0.0082	0.0003139	-0.549262	0.0394252	4.06215e-44	0.0538862	0.015422	1.055(1.024,1.088)	0.000475655	0.0345977	0.482009	20	0.697278
ROSMAP	BD	PRKG1	cg15583492	10	53575266	rs4935283	10	53577207	T	C	0.118609	0.0444013	0.0128	0.0004956	0.655314	0.0376279	6.27751e-68	0.0677557	0.0199163	1.07(1.029,1.113)	0.000668886	0.0401913	0.450212	20	0.766736
ROSMAP	BD	RPTOR	cg06799305	17	78551370	rs8071934	17	78551583	T	C	0.416155	0.0253999	0.0075	0.0007329	-0.809765	0.0337291	2.29797e-127	-0.031367	0.00935365	0.969(0.952,0.987)	0.000798115	0.0407677	0.028992	20	0.474587
ROSMAP	BD	SLC6A4	cg24984698	17	28548496	rs2020942	17	28546914	T	C	0.382413	-0.0308007	0.0079	9.148e-05	0.249715	0.04233	3.65133e-09	-0.123343	0.0379209	0.884(0.821,0.952)	0.00114334	0.0465034	0.864619	10	0.854273
ROSMAP	BD	STK4	cg17104026	20	43598376	rs6031901	20	43609216	G	A	0.50409	-0.0298015	0.0079	0.0001461	0.277423	0.0421661	4.72675e-11	-0.107422	0.032825	0.898(0.842,0.958)	0.00106573	0.0465034	0.0220202	5	0.0166703
ROSMAP	BD	TLR9	cg22484793	3	52261325	rs187084	3	52261031	G	A	0.428425	-0.0430978	0.0076	1.194e-08	0.776901	0.0347391	8.84948e-111	-0.055474	0.0100921	0.946(0.928,0.965)	3.86738e-08	2.13789e-05	0.243954	20	0.998387
ROSMAP	SCZ	ABCB1	cg14319793	7	87181466	rs10808072	7	87176463	G	A	0.492843	0.0352024	0.0086	4.475e-05	-0.433195	0.0408718	3.01596e-26	-0.0812622	0.0212816	0.922(0.884,0.961)	0.000134302	0.00383995	0.0232004	20	0.21731
ROSMAP	SCZ	ACADS	cg08618068	12	121163497	rs2239758	12	121162637	G	A	0.260736	0.0344051	0.0097	0.0003966	0.393069	0.0412698	1.66024e-21	0.0875295	0.0263333	1.091(1.037,1.149)	0.000887639	0.017272	0.0330673	20	0.648076
ROSMAP	SCZ	ACADS	cg10174836	12	121163694	rs71454661	12	121144716	C	A	0.261759	0.0343016	0.0097	0.0004219	0.635739	0.038001	7.9868e-63	0.0539555	0.015595	1.055(1.024,1.088)	0.000540572	0.0116514	0.0209819	20	0.660373
ROSMAP	SCZ	ACADS	cg15631966	12	121163597	rs2239758	12	121162637	G	A	0.260736	0.0344051	0.0097	0.0003966	0.553099	0.0393689	7.80027e-45	0.0622043	0.0180878	1.064(1.027,1.103)	0.000583838	0.0123933	0.0211244	20	0.651296
ROSMAP	SCZ	ACADS	cg21721566	12	121163144	rs2066938	12	121160615	G	A	0.260736	0.0340016	0.0097	0.0004645	0.486127	0.0402701	1.49076e-33	0.0699437	0.0207778	1.072(1.03,1.117)	0.000761925	0.0152433	0.106067	20	0.657524
ROSMAP	SCZ	ACADS	cg23907586	12	121163367	rs2239758	12	121162637	G	A	0.260736	0.0344051	0.0097	0.0003966	0.361176	0.0415528	3.56155e-18	0.0952585	0.0290067	1.1(1.039,1.164)	0.00102339	0.018807	0.0584635	20	0.655731
ROSMAP	SCZ	ACADS	cg27246729	12	121163418	rs2239758	12	121162637	G	A	0.260736	0.0344051	0.0097	0.0003966	0.320607	0.0418726	1.90737e-14	0.107312	0.0333437	1.113(1.043,1.188)	0.00128922	0.0216508	0.39449	20	0.651011
ROSMAP	SCZ	ACADS	cg27522780	12	121163493	rs2239758	12	121162637	G	A	0.260736	0.0344051	0.0097	0.0003966	0.307078	0.0419697	2.54208e-13	0.11204	0.035104	1.119(1.044,1.198)	0.00141456	0.0227793	0.064346	20	0.576237
ROSMAP	SCZ	AGER	cg20638582	6	32151457	rs2070600	6	32151443	T	C	0.0521472	0.0827948	0.0206	6.065e-05	-0.316173	0.041905	4.52294e-14	-0.261866	0.0738218	0.77(0.666,0.889)	0.000389251	0.00898315	0.804654	11	5.41903e-06
ROSMAP	SCZ	AGER	cg26516499	6	32149183	rs1800625	6	32152442	G	A	0.157464	-0.1144	0.0117	1.153e-22	-0.2357	0.0424058	2.72556e-08	0.485361	0.100446	1.625(1.334,1.978)	1.35132e-06	7.14415e-05	0.0464569	17	0.212959
ROSMAP	SCZ	ATP2A2	cg21596862	12	110780050	rs11612572	12	110792131	C	T	0.0685072	0.0586042	0.0167	0.0004357	-0.412266	0.0410854	1.0765e-23	-0.142151	0.0429136	0.867(0.798,0.944)	0.000924644	0.0177456	0.0114094	7	5.57795e-07
ROSMAP	SCZ	BAK1	cg24505687	6	33548425	rs210143	6	33546930	T	C	0.275051	-0.0511986	0.0097	1.315e-07	-0.37219	0.0414583	2.77121e-19	0.13756	0.0302327	1.147(1.081,1.218)	5.36332e-06	0.00023854	0.0140298	20	0.0390921
ROSMAP	SCZ	BCL2	cg21793948	18	60988096	rs1801018	18	60985879	C	T	0.473415	0.0369026	0.0087	2.494e-05	-0.417228	0.0410359	2.77278e-24	-0.0884471	0.0225937	0.915(0.876,0.957)	9.05263e-05	0.00274065	0.330995	20	0.947702
ROSMAP	SCZ	BCL2	cg23707289	18	60988099	rs62098660	18	60988146	A	G	0.473415	0.036301	0.0088	3.362e-05	-0.687335	0.03697	3.75073e-77	-0.0528141	0.0131144	0.949(0.924,0.973)	5.64516e-05	0.00181813	0.122293	20	0.93927
ROSMAP	SCZ	BDNF	cg04106006	11	27742454	rs2030323	11	27728539	A	C	0.235174	-0.0399994	0.0105	0.0001413	-0.251134	0.042322	2.95827e-09	0.159275	0.0496847	1.173(1.064,1.293)	0.00134727	0.0220866	0.019715	5	0.930684
ROSMAP	SCZ	BDNF	cg10635145	11	27742435	rs2030323	11	27728539	A	C	0.235174	-0.0399994	0.0105	0.0001413	-0.612681	0.0384148	2.89178e-57	0.0652859	0.0176199	1.067(1.031,1.105)	0.000211189	0.00547919	0.177874	12	0.870287
ROSMAP	SCZ	CACNA1C	cg03626208	12	2443169	rs3819532	12	2436837	T	C	0.40593	0.0443996	0.0088	4.438e-07	-0.25253	0.0423142	2.40198e-09	-0.175819	0.0456316	0.839(0.767,0.917)	0.000116677	0.00347798	0.186677	18	0.0256451
ROSMAP	SCZ	CACNA1C	cg03885818	12	2299830	rs11062145	12	2297353	T	C	0.369121	0.0802994	0.0089	1.755e-19	-0.538248	0.0395834	4.12454e-42	-0.149187	0.0198439	0.861(0.829,0.896)	5.5619e-14	3.89611e-11	0.0352025	20	0.666915
ROSMAP	SCZ	CACNA1C	cg09576209	12	2339614	rs2239030	12	2335941	A	G	0.411043	0.0798011	0.0087	2.733e-20	0.335109	0.0417633	1.02355e-15	0.238135	0.0394307	1.269(1.175,1.371)	1.54766e-09	2.55091e-07	0.0450909	20	0.841906
ROSMAP	SCZ	CACNA1C	cg10635895	12	2339439	rs2239030	12	2335941	A	G	0.411043	0.0798011	0.0087	2.733e-20	0.346196	0.041676	9.82884e-17	0.230508	0.0374373	1.259(1.17,1.355)	7.40491e-10	1.82035e-07	0.0275422	20	0.828663
ROSMAP	SCZ	CACNA1C	cg10668781	12	2307325	rs2238048	12	2300207	G	A	0.360941	0.0811992	0.0089	5.482e-20	-0.540258	0.0395549	1.79749e-42	-0.150297	0.0198108	0.86(0.828,0.895)	3.28326e-14	3.06657e-11	0.0204525	20	0.657938
ROSMAP	SCZ	CACNA1C	cg11046772	12	2353479	rs11062166	12	2334260	A	G	0.323108	0.0785996	0.009	2.078e-18	0.285129	0.0421172	1.28863e-11	0.275663	0.0515204	1.317(1.191,1.457)	8.76824e-08	7.22606e-06	0.130788	20	0.833345
ROSMAP	SCZ	CACNA1C	cg20882260	12	2374427	rs1024582	12	2402246	A	G	0.327198	0.0851037	0.0091	8.339e-21	0.25102	0.0423227	3.00908e-09	0.339032	0.067688	1.404(1.229,1.603)	5.4788e-07	3.41146e-05	0.913172	20	0.95482
ROSMAP	SCZ	CACNA1C	cg23390118	12	2339513	rs34382810	12	2340798	C	A	0.412065	0.081004	0.0087	1.277e-20	0.33494	0.0417646	1.05992e-15	0.241846	0.0398007	1.274(1.178,1.377)	1.22896e-09	2.2957e-07	0.155609	20	0.94748
ROSMAP	SCZ	CACNA1S	cg24731111	1	201012098	rs4915473	1	201026916	T	C	0.421268	-0.0303046	0.0088	0.0005438	-0.234985	0.0424095	3.01001e-08	0.128964	0.0440928	1.138(1.043,1.24)	0.00344644	0.0436965	0.194575	20	0.95592
ROSMAP	SCZ	CASP2	cg25992874	7	142997642	rs4647322	7	142998021	C	T	0.0552147	0.0724954	0.0193	0.0001669	0.31677	0.0419006	4.02955e-14	0.228858	0.0680334	1.257(1.1,1.436)	0.000768481	0.0152433	0.0629605	6	0.894137
ROSMAP	SCZ	CASP7	cg06178650	10	115471652	rs1419098	10	115429906	A	G	0.106339	0.0458048	0.0139	0.0009949	-0.273142	0.0421926	9.56319e-11	-0.167695	0.0571028	0.846(0.756,0.946)	0.00331695	0.0429155	0.31669	10	0.410839
ROSMAP	SCZ	CD40	cg09053081	20	44746392	rs2425752	20	44702120	T	C	0.260736	0.0437968	0.0097	6.809e-06	0.234803	0.0424105	3.08695e-08	0.186526	0.0533074	1.205(1.086,1.338)	0.000466901	0.010383	0.161774	20	0.922061
ROSMAP	SCZ	CD40	cg17929951	20	44746681	rs2425752	20	44702120	T	C	0.260736	0.0437968	0.0097	6.809e-06	0.244159	0.0423606	8.22244e-09	0.179378	0.0504664	1.196(1.084,1.321)	0.000378844	0.008846	0.105304	20	0.897802
ROSMAP	SCZ	CDC42	cg11572548	1	22401641	rs12740705	1	22421113	T	C	0.168712	-0.0412955	0.0125	0.0009526	0.260287	0.0422696	7.37763e-10	-0.158654	0.0544989	0.853(0.767,0.949)	0.00360113	0.0452483	0.703772	10	0.483084
ROSMAP	SCZ	CHEK1	cg15349474	11	125494878	rs113437255	11	125520521	A	G	0.155419	0.0399994	0.0121	0.0009168	-0.379762	0.0413913	4.51949e-20	-0.105328	0.0338671	0.9(0.842,0.962)	0.0018707	0.028478	0.168497	10	0.582997
ROSMAP	SCZ	COMT	cg01335087	22	19950166	rs3810595	22	19949644	C	G	0.412065	0.0255024	0.0088	0.003671	-0.672131	0.0372901	1.2536e-72	-0.0379426	0.0132608	0.963(0.938,0.988)	0.00421964	0.0498879	0.39565	20	0.215185
ROSMAP	SCZ	COMT	cg04856117	22	19949901	rs3810595	22	19949644	C	G	0.412065	0.0255024	0.0088	0.003671	-0.699871	0.0366948	4.25283e-81	-0.0364388	0.0127181	0.964(0.94,0.989)	0.00416852	0.0497029	0.697038	20	0.213854
ROSMAP	SCZ	COMT	cg06346307	22	19949965	rs3810595	22	19949644	C	G	0.412065	0.0255024	0.0088	0.003671	-0.831807	0.0329727	2.01629e-140	-0.0306591	0.010649	0.97(0.95,0.99)	0.0039885	0.0483236	0.557528	20	0.216589
ROSMAP	SCZ	COMT	cg11361387	22	19949873	rs3810595	22	19949644	C	G	0.412065	0.0255024	0.0088	0.003671	-0.679618	0.0371342	8.02616e-75	-0.0375246	0.0131098	0.963(0.939,0.988)	0.00420523	0.0498879	0.88621	20	0.211811
ROSMAP	SCZ	COMT	cg22546130	22	19950026	rs3810595	22	19949644	C	G	0.412065	0.0255024	0.0088	0.003671	-0.77159	0.034891	2.30156e-108	-0.0330518	0.0115025	0.967(0.946,0.99)	0.00406033	0.0486198	0.568201	20	0.214496
ROSMAP	SCZ	COMT	cg23601416	22	19950040	rs3810595	22	19949644	C	G	0.412065	0.0255024	0.0088	0.003671	-0.793033	0.0342592	1.52137e-118	-0.0321581	0.0111833	0.968(0.947,0.99)	0.00403315	0.0485017	0.498091	20	0.214179
ROSMAP	SCZ	CRAT;PPP2R4	cg04653308	9	131872018	rs10988232	9	131915348	G	T	0.274029	0.0330962	0.0094	0.0004553	0.476974	0.0403807	3.38708e-32	0.0693879	0.0205644	1.072(1.03,1.116)	0.000740396	0.0149251	0.0348927	19	0.447782
ROSMAP	SCZ	CRAT;PPP2R4	cg26805528	9	131872542	rs10819468	9	131881817	T	C	0.274029	0.0349037	0.0094	0.0001971	0.370298	0.0414748	4.32737e-19	0.0942585	0.0274928	1.099(1.041,1.16)	0.000606971	0.0127875	0.109001	18	0.464353
ROSMAP	SCZ	CRHR1	cg00025823	17	43909151	rs753235	17	43946223	A	G	0.239264	-0.0611045	0.0108	1.37e-08	0.732651	0.0359227	1.84383e-92	-0.0834019	0.0152977	0.92(0.893,0.948)	4.98252e-08	4.81415e-06	0.0282018	20	0.751702
ROSMAP	SCZ	CRHR1	cg24394631	17	43863000	rs79172804	17	43828764	A	G	0.209611	-0.0563047	0.0117	1.575e-06	-0.263682	0.0422497	4.34705e-10	0.213533	0.056031	1.238(1.109,1.382)	0.000138417	0.0039112	0.183138	12	0.760045
ROSMAP	SCZ	CUL3	cg06170657	2	225449973	rs72962707	2	225459737	A	G	0.0327198	-0.0987044	0.029	0.0006793	0.422077	0.0409869	7.20476e-25	-0.233854	0.0723634	0.791(0.687,0.912)	0.00123073	0.0209001	0.343824	3	0.00493904
ROSMAP	SCZ	CUL3	cg06867755	2	225397387	rs11694987	2	225397409	G	C	0.330266	-0.0517002	0.0092	1.678e-08	0.262828	0.0422547	4.96873e-10	-0.196707	0.0471739	0.821(0.749,0.901)	3.04827e-05	0.00108117	0.753012	8	0.97468
ROSMAP	SCZ	CYP19A1	cg09819222	15	51559977	rs11632903	15	51564341	T	C	0.398773	0.0296039	0.0087	0.0006235	-0.289188	0.0420908	6.39434e-12	-0.102369	0.0335717	0.903(0.845,0.964)	0.00229402	0.0329633	0.17813	17	0.580028
ROSMAP	SCZ	CYP19A1	cg21478137	15	51532386	rs7175531	15	51534055	T	C	0.369121	-0.0292949	0.009	0.001168	-0.644705	0.0378327	4.08146e-65	0.0454393	0.0142123	1.046(1.018,1.076)	0.00138773	0.0224764	0.296162	20	0.423736
ROSMAP	SCZ	CYP2D6	cg04692870	22	42525206	rs1058167	22	42538029	A	G	0.342536	-0.0635044	0.0092	5.023e-12	-0.414733	0.0410609	5.49989e-24	0.153121	0.0268683	1.165(1.106,1.228)	1.20543e-08	1.7777e-06	0.0951194	15	0.920568
ROSMAP	SCZ	CYP2D6	cg07016288	22	42525748	rs1058167	22	42538029	A	G	0.342536	-0.0635044	0.0092	5.023e-12	-0.369863	0.0414785	4.79208e-19	0.171697	0.031456	1.187(1.116,1.263)	4.80633e-08	4.81415e-06	0.113426	13	0.926316
ROSMAP	SCZ	DAXX	cg10285420	6	33289719	rs3130268	6	33307400	G	T	0.49591	0.0413013	0.0086	1.763e-06	-0.238234	0.0423924	1.91246e-08	-0.173364	0.0474848	0.841(0.766,0.923)	0.000261279	0.00653664	0.128801	11	0.497547
ROSMAP	SCZ	DLG4;ACADVL	cg12228229	17	7122261	rs446994	17	7116853	C	A	0.41411	-0.0332983	0.0089	0.0001952	-0.278029	0.0421623	4.27387e-11	0.119765	0.0368044	1.127(1.049,1.212)	0.00113751	0.0200756	0.592226	20	0.787723
ROSMAP	SCZ	DRD2	cg20016411	11	113344987	rs7948028	11	113328681	C	A	0.364008	-0.0667985	0.009	1.528e-13	0.270994	0.0422058	1.35581e-10	-0.246494	0.050762	0.782(0.708,0.863)	1.19849e-06	6.58465e-05	0.398027	14	0.972812
ROSMAP	SCZ	DRD2	cg20629239	11	113346491	rs4482060	11	113358211	T	A	0.4182	-0.0478991	0.0087	4.278e-08	0.260847	0.0422664	6.7649e-10	-0.183629	0.0446961	0.832(0.762,0.908)	3.98425e-05	0.00136145	0.015775	11	0.957147
ROSMAP	SCZ	DRD2	cg21330703	11	113346388	rs7131056	11	113329774	A	C	0.420245	0.0394034	0.0087	6.299e-06	-0.289494	0.0420888	6.06237e-12	-0.136111	0.0359826	0.873(0.813,0.937)	0.000155139	0.0041798	0.0360198	13	0.538346
ROSMAP	SCZ	EGF	cg06981781	4	110842888	rs62327604	4	110843140	C	T	0.331288	-0.0295005	0.0091	0.001237	-0.396325	0.0412392	7.22785e-22	0.0744352	0.0242321	1.077(1.027,1.13)	0.002128	0.0310555	0.231514	14	0.352659
ROSMAP	SCZ	EIF2AK2	cg01617117	2	37384381	rs12992610	2	37384383	T	C	0.411043	-0.0397014	0.0089	8.495e-06	-0.57171	0.0390876	1.90664e-48	0.0694432	0.0162753	1.072(1.038,1.107)	1.98297e-05	0.000740839	0.0582038	20	0.919778
ROSMAP	SCZ	EIF2AK2	cg14126601	2	37384708	rs6724820	2	37414431	C	A	0.388548	-0.0361969	0.0089	4.727e-05	-0.278984	0.0421563	3.64488e-11	0.129746	0.0374444	1.139(1.058,1.225)	0.000530181	0.011516	0.283542	20	0.843324
ROSMAP	SCZ	EIF2AK2	cg16795804	2	37384523	rs12994023	2	37385057	T	C	0.406953	-0.040201	0.0088	5.568e-06	-0.337377	0.0417457	6.38647e-16	0.119158	0.0299623	1.127(1.062,1.195)	6.98166e-05	0.00219805	0.345346	20	0.944784
ROSMAP	SCZ	ENDOG	cg04621255	9	131581398	rs2759013	9	131617167	G	A	0.296524	-0.0361973	0.0096	0.000168	0.394842	0.0412532	1.05684e-21	-0.0916754	0.0261322	0.912(0.867,0.96)	0.000451249	0.0101152	0.556102	17	0.787357
ROSMAP	SCZ	ENDOG	cg13630871	9	131583092	rs10988134	9	131595407	T	C	0.254601	-0.0302964	0.01	0.002416	0.664168	0.0374521	2.29938e-70	-0.0456155	0.0152746	0.955(0.927,0.984)	0.00282309	0.0386275	0.315426	20	0.257402
ROSMAP	SCZ	EPHX1	cg03337430	1	226012507	rs2854450	1	226012577	T	C	0.202454	0.0318959	0.0107	0.002948	-0.521053	0.039821	4.01695e-39	-0.0612142	0.0210615	0.941(0.903,0.98)	0.00365549	0.0457028	0.49334	20	0.296531
ROSMAP	SCZ	FANCI;POLG	cg18831671	15	89859939	rs2351003	15	89847735	T	C	0.397751	-0.0368043	0.0088	2.998e-05	0.398798	0.0412159	3.81988e-22	-0.0922882	0.0240395	0.912(0.87,0.956)	0.000123522	0.00360531	0.2357	20	0.22441
ROSMAP	SCZ	FTSJ2;NUDT1	cg11066209	7	2282252	rs4719462	7	2266384	G	A	0.382413	-0.0587028	0.0088	2.935e-11	-0.632012	0.0380697	6.80484e-62	0.0928823	0.0150058	1.097(1.066,1.13)	6.02542e-10	1.68832e-07	0.134907	20	0.966429
ROSMAP	SCZ	GCH1	cg19502207	14	55337268	rs28477407	14	55344901	T	C	0.0889571	0.0492953	0.0132	0.0001989	0.738146	0.0357851	1.56577e-94	0.0667826	0.0181734	1.069(1.032,1.108)	0.000238081	0.00606457	0.052264	13	0.679318
ROSMAP	SCZ	GCH1	cg25989719	14	55368343	rs8019824	14	55365331	A	T	0.313906	0.0385018	0.0092	3.054e-05	0.306695	0.0419724	2.73031e-13	0.125538	0.0345687	1.134(1.059,1.213)	0.000281736	0.00698606	0.213702	19	0.934571
ROSMAP	SCZ	GCLC	cg08349400	6	53396138	rs2235707	6	53373197	C	G	0.0869121	0.0582013	0.0165	0.0004218	0.232576	0.042422	4.19501e-08	0.250246	0.0843599	1.284(1.089,1.515)	0.00301296	0.0402016	0.209408	20	0.779456
ROSMAP	SCZ	GPX1	cg07274523	3	49395745	rs4563439	3	49383779	T	C	0.419223	-0.0277027	0.0088	0.001592	0.420553	0.0410024	1.10302e-24	-0.0658721	0.0218882	0.936(0.897,0.977)	0.00261698	0.0364814	0.0313116	11	0.491243
ROSMAP	SCZ	GPX1	cg08539067	3	49395985	rs13078949	3	49361791	G	A	0.444785	-0.0318959	0.0087	0.0002674	0.304369	0.0419885	4.20267e-13	-0.104793	0.0320315	0.901(0.846,0.959)	0.00106952	0.0193343	0.195325	8	0.326351
ROSMAP	SCZ	HMOX2	cg01673284	16	4527211	rs9934267	16	4534366	G	C	0.280164	0.0371031	0.0098	0.0001547	-0.40943	0.0411133	2.3136e-23	-0.0906214	0.0256072	0.913(0.869,0.96)	0.000401784	0.00915284	0.0128075	20	0.464876
ROSMAP	SCZ	HMOX2;NMRAL1	cg06139259	16	4526053	rs11639998	16	4527109	T	C	0.279141	0.0374981	0.0098	0.0001305	-0.351689	0.0416316	2.97228e-17	-0.106623	0.0305907	0.899(0.847,0.954)	0.000491287	0.0108393	0.04244	19	0.49447
ROSMAP	SCZ	HMOX2;NMRAL1	cg08322289	16	4525918	rs2270363	16	4526292	A	G	0.279141	0.0379988	0.0098	0.0001065	-0.615566	0.0383645	6.17704e-58	-0.0617299	0.0163786	0.94(0.91,0.971)	0.000163941	0.00437488	0.0375631	20	0.362751
ROSMAP	SCZ	HMOX2;NMRAL1	cg08460995	16	4526227	rs4785967	16	4523208	G	A	0.323108	0.0394034	0.0094	2.867e-05	-0.313326	0.0419255	7.81502e-14	-0.125759	0.0343978	0.882(0.824,0.943)	0.000256175	0.00646669	0.0832692	18	0.819609
ROSMAP	SCZ	HMOX2;NMRAL1	cg08873616	16	4526240	rs2270363	16	4526292	A	G	0.279141	0.0379988	0.0098	0.0001065	-0.381395	0.0413767	3.03759e-20	-0.0996312	0.027876	0.905(0.857,0.956)	0.000351454	0.00834553	0.109946	19	0.614245
ROSMAP	SCZ	HMOX2;NMRAL1	cg14951292	16	4525986	rs2270363	16	4526292	A	G	0.279141	0.0379988	0.0098	0.0001065	-0.73155	0.0359499	4.72542e-92	-0.0519429	0.0136372	0.949(0.924,0.975)	0.000139586	0.0039112	0.0129984	20	0.379844
ROSMAP	SCZ	HRAS;LRRC56	cg05798318	11	536758	rs112687793	11	537469	C	T	0.114519	-0.0459958	0.0139	0.0009109	-0.472883	0.0404293	1.3274e-31	0.0972667	0.0305478	1.102(1.038,1.17)	0.00145215	0.0231189	0.121996	20	0.497472
ROSMAP	SCZ	HRAS;LRRC56	cg22174486	11	536817	rs112687793	11	537469	C	T	0.114519	-0.0459958	0.0139	0.0009109	-0.721507	0.0361942	2.04976e-88	0.0637496	0.0195289	1.066(1.026,1.107)	0.00109704	0.0197045	0.117827	20	0.537573
ROSMAP	SCZ	HSD17B4	cg11027879	5	118794305	rs257979	5	118800074	A	G	0.331288	-0.0292966	0.0092	0.001512	-0.348107	0.0416607	6.50091e-17	0.0841599	0.0282829	1.088(1.029,1.15)	0.0029237	0.0393856	0.0192064	19	0.363602
ROSMAP	SCZ	HSPA1A;HSPA1L	cg18466674	6	31783545	rs2763979	6	31794592	T	C	0.367076	-0.0815984	0.0091	3.13e-19	-0.292299	0.0420703	3.70885e-12	0.279161	0.0508294	1.322(1.197,1.461)	3.97133e-08	4.63653e-06	0.0249818	14	0.0633987
ROSMAP	SCZ	LPO	cg07845581	17	56326510	rs76990280	17	56303186	A	G	0.0746421	-0.050503	0.0158	0.001433	0.323563	0.0418508	1.06415e-14	-0.156084	0.05284	0.855(0.771,0.949)	0.0031379	0.0410568	0.0218612	12	0.457747
ROSMAP	SCZ	MAP2K7	cg23850205	19	7967913	rs8107967	19	7972615	A	G	0.441718	-0.027402	0.009	0.002292	-0.615666	0.0383627	5.8528e-58	0.044508	0.0148791	1.046(1.015,1.076)	0.0027778	0.0383419	0.670287	20	0.221331
ROSMAP	SCZ	MAP2K7	cg27497751	19	7967946	rs8107967	19	7972615	A	G	0.441718	-0.027402	0.009	0.002292	-0.560355	0.0392609	3.2429e-46	0.0489012	0.0164226	1.05(1.017,1.084)	0.00290447	0.0393156	0.273084	20	0.293615
ROSMAP	SCZ	MAPK11	cg00395632	22	50709221	rs28412679	22	50730320	C	T	0.472393	-0.0321961	0.0092	0.000439	0.234278	0.0424132	3.31946e-08	-0.137427	0.0464876	0.872(0.796,0.955)	0.00311446	0.0409705	0.565305	19	0.416459
ROSMAP	SCZ	MAPK11	cg22328771	22	50709822	rs111925803	22	50719976	T	C	0.262781	-0.0339955	0.0102	0.0008884	0.241833	0.0423732	1.14844e-08	-0.140575	0.0488433	0.869(0.79,0.956)	0.0040011	0.0483236	0.0377346	20	0.366127
ROSMAP	SCZ	MAPK12	cg04956306	22	50700563	rs3817818	22	50699331	C	G	0.480573	0.0332026	0.009	0.0002194	-0.657195	0.0375909	1.93728e-68	-0.0505217	0.0139961	0.951(0.925,0.977)	0.000306562	0.00740507	0.632706	20	0.795181
ROSMAP	SCZ	MAPK12	cg21974239	22	50700478	rs3817818	22	50699331	C	G	0.480573	0.0332026	0.009	0.0002194	-0.688688	0.0369408	1.43877e-77	-0.0482115	0.0133217	0.953(0.928,0.978)	0.000295738	0.00726892	0.750719	20	0.794788
ROSMAP	SCZ	MAPK8IP1	cg15005677	11	45918197	rs4755346	11	45917780	T	C	0.278119	0.0343048	0.0098	0.0004552	0.396311	0.0412394	7.25311e-22	0.0865602	0.0263174	1.09(1.036,1.148)	0.00100514	0.018776	0.206644	20	0.65285
ROSMAP	SCZ	MAPT	cg00846647	17	44060252	rs1076222	17	44109769	G	C	0.236196	-0.0611986	0.0109	1.921e-08	-0.859818	0.0219524	0	0.0711762	0.0128067	1.074(1.047,1.101)	2.73295e-08	3.48079e-06	0.0235045	20	0.727787
ROSMAP	SCZ	MAPT	cg01640727	17	44029468	rs17650842	17	44037491	G	A	0.235174	-0.0608975	0.0109	2.206e-08	-0.508428	0.0399884	4.91956e-37	0.119776	0.0234171	1.127(1.077,1.18)	3.13912e-07	2.14532e-05	0.127153	16	0.704438
ROSMAP	SCZ	MAPT	cg01934064	17	44064242	rs12150162	17	44114218	C	T	0.236196	-0.0611986	0.0109	1.927e-08	-0.874671	0.0208396	0	0.0699676	0.0125728	1.072(1.046,1.099)	2.62186e-08	3.48079e-06	0.0290665	20	0.72997
ROSMAP	SCZ	MAPT	cg05721485	17	44071124	rs62064663	17	44080039	G	T	0.236196	-0.0611045	0.0109	2.028e-08	0.760998	0.0351854	9.73705e-104	-0.0802952	0.0147966	0.923(0.896,0.95)	5.74385e-08	5.36476e-06	0.0199281	20	0.731692
ROSMAP	SCZ	MAPT	cg16573346	17	44020278	rs1560313	17	43996561	A	G	0.41002	0.0485997	0.009	6.267e-08	0.232654	0.0424216	4.15062e-08	0.208893	0.0542885	1.232(1.108,1.371)	0.000119169	0.00351487	0.540855	11	0.695366
ROSMAP	SCZ	MAPT	cg20888521	17	43977917	rs17649700	17	43997901	C	G	0.236196	-0.0611045	0.0108	1.74e-08	0.642165	0.0378808	1.85263e-64	-0.0951539	0.0177301	0.909(0.878,0.941)	8.01409e-08	6.80469e-06	0.0393349	10	0.663349
ROSMAP	SCZ	MAPT	cg22291189	17	43978251	rs56127309	17	43960341	A	G	0.236196	-0.0622045	0.0109	1.096e-08	-0.651812	0.0376962	5.48026e-67	0.0954332	0.0176098	1.1(1.063,1.139)	5.98299e-08	5.40785e-06	0.209133	12	0.682369
ROSMAP	SCZ	MAPT	cg26019600	17	43978704	rs8080903	17	43996140	T	C	0.41002	0.0479041	0.009	9.504e-08	0.271749	0.0422012	1.19979e-10	0.176281	0.0429683	1.193(1.096,1.298)	4.08577e-05	0.00137932	0.42021	14	0.532931
ROSMAP	SCZ	MAPT;LOC100128977;LOC100130148	cg20099416	17	43971919	rs79412431	17	43940021	A	G	0.235174	-0.0627025	0.0109	9.52e-09	0.244925	0.0423564	7.36034e-09	-0.256006	0.0627744	0.774(0.685,0.875)	4.53857e-05	0.00151394	0.0688442	7	0.68582
ROSMAP	SCZ	MAPT;LOC100128977;LOC100130148	cg23202277	17	43971911	rs7210219	17	44018519	C	T	0.236196	-0.0605023	0.0111	4.98e-08	0.309301	0.0419541	1.67612e-13	-0.19561	0.0446306	0.822(0.753,0.898)	1.17132e-05	0.000462261	0.495229	18	0.683471
ROSMAP	SCZ	MAPT;LOC100130148;LOC100128977	cg00891649	17	43972573	rs62055490	17	43950533	G	A	0.235174	-0.061697	0.0108	1.078e-08	-0.405959	0.0411471	5.84328e-23	0.151978	0.0307416	1.164(1.096,1.236)	7.66383e-07	4.47376e-05	0.131043	14	0.682561
ROSMAP	SCZ	MAPT;STH	cg01098886	17	44076726	rs17652520	17	44098967	A	G	0.239264	-0.0603987	0.0109	2.99e-08	-0.468349	0.0404824	5.9025e-31	0.128961	0.025805	1.138(1.082,1.197)	5.80727e-07	3.53738e-05	0.17015	17	0.728683
ROSMAP	SCZ	MICB	cg00774100	6	31465369	rs2894222	6	31462035	A	G	0.451943	-0.0575989	0.0087	2.85e-11	-0.267653	0.042226	2.31896e-10	0.2152	0.0470023	1.24(1.131,1.36)	4.68336e-06	0.000215127	0.0121103	20	0.000574041
ROSMAP	SCZ	MICB	cg02248037	6	31465876	rs2894221	6	31461771	A	T	0.360941	-0.0605964	0.0088	6.88e-12	-0.653055	0.037672	2.54849e-67	0.0927891	0.0144993	1.097(1.066,1.129)	1.55827e-10	4.8514e-08	0.469807	20	3.37971e-14
ROSMAP	SCZ	MICB	cg04019983	6	31465865	rs3130924	6	31462248	G	T	0.441718	-0.0569	0.0087	5.875e-11	-0.360201	0.041561	4.44437e-18	0.157968	0.0302587	1.171(1.104,1.243)	1.78382e-07	1.35088e-05	0.0250454	20	1.13586e-08
ROSMAP	SCZ	MICB	cg07315969	6	31474212	rs2894222	6	31462035	A	G	0.451943	-0.0575989	0.0087	2.85e-11	0.380663	0.0413833	3.631e-20	-0.151312	0.0281592	0.86(0.813,0.908)	7.72406e-08	6.76338e-06	0.433317	20	2.76919e-08
ROSMAP	SCZ	MICB	cg08553816	6	31465710	rs3828905	6	31464902	G	A	0.322086	0.0442027	0.0093	2.033e-06	0.394291	0.0412584	1.21658e-21	0.112107	0.0263428	1.119(1.062,1.178)	2.08399e-05	0.000768335	0.0212077	20	6.09712e-12
ROSMAP	SCZ	MICB	cg09121623	6	31465344	rs2894222	6	31462035	A	G	0.451943	-0.0575989	0.0087	2.85e-11	-0.464047	0.0405322	2.38288e-30	0.124123	0.0216571	1.132(1.085,1.181)	9.96744e-09	1.5516e-06	0.0275872	20	5.07291e-15
ROSMAP	SCZ	MICB	cg20113277	6	31465901	rs3130924	6	31462248	G	T	0.441718	-0.0569	0.0087	5.875e-11	-0.252886	0.0423121	2.27729e-09	0.225003	0.0509983	1.252(1.133,1.384)	1.0244e-05	0.000422113	0.0408955	20	0.000523323
ROSMAP	SCZ	MSRA	cg08841257	8	10191002	rs4841317	8	10186135	T	C	0.421268	0.0340016	0.0087	8.785e-05	-0.287742	0.0421003	8.21913e-12	-0.118167	0.0348296	0.889(0.83,0.951)	0.000692042	0.0142581	0.727551	20	0.865101
ROSMAP	SCZ	MSRA	cg10300895	8	10283858	rs7005363	8	10283748	C	T	0.424335	0.0329985	0.0087	0.0001464	-0.273764	0.0421888	8.63912e-11	-0.120536	0.0368098	0.886(0.825,0.953)	0.00105823	0.0192543	0.0662295	20	0.704401
ROSMAP	SCZ	MSRA	cg12940923	8	10282607	rs4319147	8	10282658	A	G	0.234151	0.0286979	0.0098	0.003259	0.782445	0.0345774	2.25788e-113	0.0366772	0.0126293	1.037(1.012,1.063)	0.00368266	0.0457028	0.0551893	20	0.165139
ROSMAP	SCZ	MSRA	cg14264678	8	10286243	rs14879	8	10286273	G	A	0.271984	0.0285	0.0094	0.002294	0.703111	0.0366219	3.76075e-82	0.0405341	0.0135348	1.041(1.014,1.069)	0.00274624	0.0380939	0.0548508	20	0.206571
ROSMAP	SCZ	MSRA	cg16773768	8	10253076	rs35472251	8	10246669	G	A	0.316973	0.0334017	0.0089	0.0001887	0.5293	0.0397084	1.55615e-40	0.0631054	0.0174684	1.065(1.029,1.102)	0.00030321	0.00738779	0.425432	20	0.844764
ROSMAP	SCZ	MSRA	cg18786515	8	10207915	rs7818437	8	10209623	C	T	0.251534	-0.0395956	0.0103	0.0001157	-0.304049	0.0419908	4.45844e-13	0.130228	0.0383543	1.139(1.057,1.228)	0.000685319	0.0142242	0.291309	20	0.887891
ROSMAP	SCZ	MSRA	cg24632920	8	10130047	rs2952172	8	10130696	C	T	0.263804	-0.0416974	0.0097	1.705e-05	-0.564243	0.0392022	5.71335e-47	0.0738997	0.0179415	1.077(1.039,1.115)	3.80653e-05	0.00132786	0.0934979	20	0.92415
ROSMAP	SCZ	NDUFC2	cg18402101	11	77789467	rs642047	11	77783421	G	A	0.166667	-0.0401972	0.012	0.0008078	-0.244773	0.0423572	7.52436e-09	0.164222	0.056666	1.178(1.055,1.317)	0.00375465	0.0461427	0.474565	11	0.547608
ROSMAP	SCZ	NDUFC2	cg19985421	11	77791376	rs607423	11	77803180	T	C	0.174847	-0.0377966	0.0119	0.00148	-0.288035	0.0420984	7.81237e-12	0.131222	0.0455491	1.14(1.043,1.247)	0.00396542	0.0483092	0.828275	19	0.57154
ROSMAP	SCZ	NDUFS7	cg02639931	19	1387894	rs7254913	19	1388320	G	A	0.386503	0.0305001	0.0091	0.000771	0.454363	0.0406421	5.13155e-29	0.0671272	0.0209088	1.069(1.026,1.114)	0.00132512	0.0219703	0.241932	20	0.528538
ROSMAP	SCZ	NGF	cg02987481	1	115881544	rs12145726	1	115857251	G	A	0.365031	0.0463014	0.0089	1.827e-07	0.515574	0.0398943	3.31814e-38	0.0898055	0.0186085	1.094(1.055,1.135)	1.39272e-06	7.22664e-05	0.242806	20	0.99496
ROSMAP	SCZ	NGF	cg20678800	1	115857431	rs12145726	1	115857251	G	A	0.365031	0.0463014	0.0089	1.827e-07	-0.522244	0.0398049	2.52557e-39	-0.0886584	0.0183327	0.915(0.883,0.949)	1.3242e-06	7.13541e-05	0.140322	20	0.99505
ROSMAP	SCZ	NGF	cg25067242	1	115881259	rs4456091	1	115852374	C	T	0.366053	0.045002	0.0089	4.042e-07	0.56945	0.0391225	5.38523e-48	0.0790273	0.0165453	1.082(1.048,1.118)	1.7845e-06	9.0912e-05	0.0442667	20	0.993164
ROSMAP	SCZ	NMRAL1;HMOX2	cg02873098	16	4524103	rs2270363	16	4526292	A	G	0.279141	0.0379988	0.0098	0.0001065	-0.718705	0.0362609	1.98601e-87	-0.0528712	0.0138941	0.949(0.923,0.975)	0.000141633	0.00392928	0.0857963	20	0.384351
ROSMAP	SCZ	NOD2	cg05261686	16	50743296	rs4785224	16	50730446	A	G	0.416155	-0.0371994	0.0088	2.507e-05	-0.266062	0.0422356	2.98643e-10	0.139815	0.0398316	1.15(1.064,1.243)	0.000447857	0.0101152	0.680498	13	0.953458
ROSMAP	SCZ	NOS1	cg02962597	12	117799749	rs693534	12	117784718	A	G	0.373211	-0.0301994	0.009	0.0007525	0.528296	0.0397223	2.32268e-40	-0.0571638	0.0175697	0.944(0.912,0.978)	0.00113979	0.0200756	0.0115246	20	0.367913
ROSMAP	SCZ	NOSIP	cg08097359	19	50064054	rs9304689	19	50074618	T	G	0.123722	-0.0441987	0.0128	0.00055	0.305613	0.0419799	3.33842e-13	-0.144623	0.0463555	0.865(0.79,0.948)	0.00180935	0.0278561	0.133789	19	0.00292662
ROSMAP	SCZ	NOSIP;PRRG2	cg06468619	19	50084552	rs2116922	19	50103252	A	G	0.223926	-0.0608975	0.0103	3.697e-09	-0.356698	0.0415903	9.78255e-18	0.170726	0.0350725	1.186(1.107,1.271)	1.12852e-06	6.32423e-05	0.0288896	20	0.930476
ROSMAP	SCZ	NPM1	cg10513437	5	170814177	rs6866244	5	170839323	G	A	0.382413	-0.0294035	0.0089	0.0009443	-0.345091	0.0416849	1.24663e-16	0.0852049	0.0277681	1.089(1.031,1.15)	0.00215178	0.0312398	0.16148	20	0.534348
ROSMAP	SCZ	OGDH	cg07408740	7	44645306	rs886652	7	44671016	C	T	0.47955	0.0349037	0.0087	5.581e-05	-0.34139	0.0417143	2.74531e-16	-0.10224	0.0283813	0.903(0.854,0.954)	0.000315339	0.00755197	0.122838	9	0.515003
ROSMAP	SCZ	PC	cg01599099	11	66649832	rs10896139	11	66650060	T	C	0.274029	-0.0355988	0.0097	0.0002494	0.442075	0.0407772	2.19473e-27	-0.0805265	0.0231651	0.923(0.882,0.965)	0.000508574	0.011133	0.349002	14	0.779038
ROSMAP	SCZ	PC	cg06880963	11	66634970	rs7948839	11	66634397	T	C	0.289366	-0.0350968	0.0095	0.0002222	-0.331212	0.0417933	2.28121e-15	0.105965	0.031646	1.112(1.045,1.183)	0.000812668	0.0159238	0.197445	10	0.811763
ROSMAP	SCZ	PC	cg19218057	11	66688628	rs7119682	11	66714782	T	C	0.460123	-0.0301023	0.0087	0.0005165	-0.294393	0.0420564	2.56028e-12	0.102252	0.0329654	1.108(1.038,1.182)	0.00192347	0.0288213	0.0433579	11	0.608097
ROSMAP	SCZ	PC	cg23038824	11	66676634	rs1901376	11	66697280	A	G	0.462168	-0.0302964	0.0087	0.0004679	0.231334	0.0424284	4.97128e-08	-0.130964	0.0446241	0.877(0.804,0.957)	0.00333736	0.0429155	0.460972	8	0.644477
ROSMAP	SCZ	POLG	cg01877814	15	89879097	rs1054875	15	89879126	T	A	0.407975	-0.0338989	0.0088	0.000123	0.751916	0.0354293	5.85759e-100	-0.0450833	0.0118947	0.956(0.934,0.978)	0.000150516	0.00413475	0.0124506	20	0.102614
ROSMAP	SCZ	POLG	cg24365117	15	89879190	rs1054875	15	89879126	T	A	0.407975	-0.0338989	0.0088	0.000123	0.726533	0.0360729	3.24962e-90	-0.0466584	0.0123319	0.954(0.932,0.978)	0.000154599	0.0041798	0.0140492	20	0.111665
ROSMAP	SCZ	POLG	ch.15.1530357F	15	89865772	rs7497468	15	89883147	C	A	0.406953	-0.0323026	0.0088	0.0002446	0.30799	0.0419633	2.14378e-13	-0.104882	0.0319466	0.9(0.846,0.959)	0.00102694	0.018807	0.0343159	20	0.10948
ROSMAP	SCZ	PRKAB1	cg10168009	12	120108699	rs11064873	12	120104992	G	A	0.306748	-0.0320993	0.0094	0.0006083	0.384566	0.041348	1.39501e-20	-0.0834687	0.0260386	0.92(0.874,0.968)	0.0013479	0.0220866	0.656793	18	0.554462
ROSMAP	SCZ	PRKCB	cg09031790	16	24129948	rs2283540	16	24130770	T	C	0.337423	0.0395	0.009	1.224e-05	-0.738713	0.0357708	9.50563e-95	-0.0534713	0.0124554	0.948(0.925,0.971)	1.76271e-05	0.000667449	0.231268	18	0.971391
ROSMAP	SCZ	PRKCZ	cg00409816	1	2037476	rs3128334	1	2038662	G	A	0.362986	-0.0335981	0.009	0.0001961	-0.460224	0.0405759	8.10073e-30	0.073004	0.0205877	1.076(1.033,1.12)	0.000391129	0.00898315	0.301482	20	0.515687
ROSMAP	SCZ	PRKCZ	cg03599988	1	2045413	rs10797427	1	2060732	C	T	0.392638	-0.0279983	0.0088	0.00146	-0.502883	0.0400601	3.817e-36	0.0556757	0.0180524	1.057(1.021,1.095)	0.00204161	0.0302677	0.116853	20	0.414069
ROSMAP	SCZ	PRKCZ	cg03732007	1	2071316	rs364677	1	2071765	A	G	0.385481	-0.028204	0.0089	0.001427	0.615171	0.0383714	7.63585e-58	-0.0458474	0.0147474	0.955(0.928,0.983)	0.00187824	0.028478	0.412627	20	0.341495
ROSMAP	SCZ	PRKCZ	cg04315214	1	2043799	rs3128338	1	2046786	G	A	0.392638	-0.027402	0.0088	0.001945	-0.595946	0.0386988	1.64689e-53	0.0459807	0.0150653	1.047(1.017,1.078)	0.00227249	0.0328222	0.0706424	20	0.434496
ROSMAP	SCZ	PRKCZ	cg09179248	1	2046783	rs3128337	1	2045882	A	G	0.387526	-0.0299027	0.0089	0.0007722	-0.502246	0.0400682	4.81677e-36	0.0595378	0.0183459	1.061(1.024,1.1)	0.00117331	0.0201694	0.177036	20	0.342314
ROSMAP	SCZ	PRKCZ	cg09261593	1	2058612	rs78665901	1	2052513	G	A	0.286299	-0.0295005	0.0096	0.002158	0.502164	0.0400693	4.96381e-36	-0.0587468	0.0196836	0.943(0.907,0.98)	0.00283985	0.0386275	0.122232	20	0.393674
ROSMAP	SCZ	PRKCZ	cg09560161	1	2065242	rs2257684	1	2077872	G	A	0.384458	-0.0273038	0.0089	0.002056	0.47753	0.0403741	2.81003e-32	-0.0571773	0.0192543	0.944(0.909,0.981)	0.00298208	0.0399799	0.173794	20	0.332631
ROSMAP	SCZ	PRKCZ	cg10334053	1	2078117	rs262641	1	2104981	G	A	0.290389	-0.0320024	0.0096	0.0009138	0.461897	0.0405569	4.75159e-30	-0.0692848	0.0216559	0.933(0.894,0.974)	0.0013774	0.0224387	0.448793	20	0.440569
ROSMAP	SCZ	PRKCZ	cg11796233	1	2060236	rs3107156	1	2060630	T	C	0.386503	-0.0281012	0.0088	0.001491	-0.309053	0.0419558	1.75616e-13	0.0909267	0.0310345	1.095(1.031,1.164)	0.00339122	0.0433891	0.240727	20	0.415107
ROSMAP	SCZ	PRKCZ	cg12639453	1	2035780	rs4648807	1	2040898	T	C	0.389571	-0.0289964	0.0088	0.0009775	0.88911	0.0196778	0	-0.0326128	0.00992383	0.968(0.949,0.987)	0.00101508	0.018807	0.0913142	20	0.433823
ROSMAP	SCZ	PRKCZ	cg13480549	1	2058790	rs1401138	1	2063149	T	C	0.279141	-0.0305971	0.0096	0.00148	0.393485	0.0412659	1.49378e-21	-0.0777593	0.0257242	0.925(0.88,0.973)	0.00250441	0.0354412	0.36683	19	0.447898
ROSMAP	SCZ	PRKCZ	cg13918804	1	2043761	rs3128337	1	2045882	A	G	0.387526	-0.0299027	0.0089	0.0007722	-0.354998	0.0416044	1.42943e-17	0.0842332	0.0269441	1.088(1.032,1.147)	0.00177067	0.0274112	0.11678	20	0.414804
ROSMAP	SCZ	PRKCZ	cg16599817	1	2036283	rs12059660	1	2041461	C	T	0.396728	-0.028595	0.0088	0.001186	0.398996	0.041214	3.62874e-22	-0.0716673	0.0232646	0.931(0.889,0.974)	0.00206631	0.0304726	0.0665584	20	0.402684
ROSMAP	SCZ	PRKCZ	cg17426766	1	2046864	rs925906	1	2044054	A	C	0.384458	-0.0290993	0.0088	0.001	0.47869	0.0403602	1.89984e-32	-0.0607895	0.0190846	0.941(0.906,0.977)	0.00144625	0.0231189	0.108774	20	0.454918
ROSMAP	SCZ	PRKCZ	cg17435831	1	2082522	rs262639	1	2107061	T	G	0.290389	-0.0318959	0.0097	0.0009519	0.463391	0.0405397	2.94321e-30	-0.0688315	0.0217816	0.933(0.894,0.974)	0.00157727	0.0248287	0.474878	20	0.470425
ROSMAP	SCZ	PRKCZ	cg19257562	1	2043853	rs925906	1	2044054	A	C	0.384458	-0.0290993	0.0088	0.001	-0.551277	0.0393957	1.71231e-44	0.0527853	0.0164026	1.054(1.021,1.089)	0.00129039	0.0216508	0.0891687	20	0.484169
ROSMAP	SCZ	PRKCZ	cg19928739	1	2089555	rs262641	1	2104981	G	A	0.290389	-0.0320024	0.0096	0.0009138	-0.565719	0.0391797	2.93704e-47	0.0565694	0.0174159	1.058(1.023,1.095)	0.00116161	0.0200916	0.582314	20	0.465127
ROSMAP	SCZ	PRKCZ	cg22128985	1	2089384	rs262641	1	2104981	G	A	0.290389	-0.0320024	0.0096	0.0009138	-0.384292	0.0413505	1.49274e-20	0.0832764	0.0265395	1.087(1.032,1.145)	0.00170206	0.0266434	0.589057	20	0.468322
ROSMAP	SCZ	PRKCZ	cg22626579	1	2038628	rs3128334	1	2038662	G	A	0.362986	-0.0335981	0.009	0.0001961	0.370672	0.0414715	3.96271e-19	-0.0906411	0.0263129	0.913(0.867,0.962)	0.000571616	0.0122265	0.164636	20	0.810863
ROSMAP	SCZ	PRKCZ	cg23803603	1	2058230	rs10797427	1	2060732	C	T	0.392638	-0.0279983	0.0088	0.00146	0.643692	0.037852	7.47368e-65	-0.0434964	0.0139083	0.957(0.932,0.984)	0.00176382	0.0274112	0.199801	20	0.421249
ROSMAP	SCZ	PRKCZ	cg24578937	1	2090814	rs425277	1	2069172	T	C	0.286299	-0.0320024	0.0096	0.0008784	0.84452	0.0325018	7.54643e-149	-0.0378942	0.0114606	0.963(0.941,0.985)	0.000944746	0.0177663	0.567568	20	0.460649
ROSMAP	SCZ	PRKCZ	cg24776480	1	2066446	rs1401138	1	2063149	T	C	0.279141	-0.0305971	0.0096	0.00148	-0.549262	0.0394252	4.06215e-44	0.0557058	0.0179295	1.057(1.021,1.095)	0.0018904	0.028478	0.0763861	20	0.420258
ROSMAP	SCZ	PRKCZ	cg26335530	1	2060642	rs3107145	1	2047547	G	A	0.386503	-0.0286979	0.0088	0.001149	-0.354825	0.0416058	1.48559e-17	0.0808789	0.0265523	1.084(1.029,1.142)	0.00231893	0.0331512	0.223249	20	0.416689
ROSMAP	SCZ	PRRG2;NOSIP	cg21913888	19	50084626	rs10404887	19	50096421	G	C	0.220859	-0.0603046	0.0103	4.936e-09	0.233489	0.0424173	3.70052e-08	-0.258275	0.064401	0.772(0.681,0.876)	6.06088e-05	0.00192984	0.018743	10	0.883718
ROSMAP	SCZ	PTK2B	cg18407864	8	27269155	rs11135992	8	27276617	T	C	0.399796	-0.0295976	0.0088	0.0007315	-0.263881	0.0422485	4.21328e-10	0.112163	0.0378761	1.119(1.039,1.205)	0.00306332	0.0404878	0.0337045	20	0.317668
ROSMAP	SCZ	PTK2B	cg26330738	8	27277504	rs1030526	8	27277537	A	G	0.413088	0.0300984	0.0087	0.0005776	-0.634612	0.0380219	1.53159e-62	-0.0474281	0.0140006	0.954(0.928,0.98)	0.000705107	0.0144212	0.306465	20	0.576356
ROSMAP	SCZ	RORA	cg02391922	15	60837277	rs10851684	15	60837239	G	A	0.408998	-0.0286979	0.0089	0.001215	0.63992	0.0379231	6.97223e-64	-0.044846	0.0141596	0.956(0.93,0.983)	0.00153929	0.0243677	0.105978	20	0.481778
ROSMAP	SCZ	RORA	cg02404349	15	60862256	rs8041381	15	60862962	G	A	0.344581	-0.0336959	0.0093	0.0003031	-0.383286	0.0413596	1.91188e-20	0.0879131	0.0260524	1.092(1.038,1.149)	0.000739586	0.0149251	0.410919	16	0.727307
ROSMAP	SCZ	RPTOR	cg11303920	17	78661573	rs756075	17	78662909	T	C	0.484663	0.0290993	0.0086	0.000717	0.26759	0.0422264	2.3424e-10	0.108746	0.0364332	1.115(1.038,1.197)	0.0028376	0.0386275	0.539283	20	0.287636
ROSMAP	SCZ	RPTOR	cg18576374	17	78549371	rs9916171	17	78521387	G	T	0.267894	-0.0369026	0.0095	0.0001056	-0.282927	0.0421313	1.87589e-11	0.130431	0.0387904	1.139(1.056,1.229)	0.000772501	0.0152433	0.200164	20	0.858593
ROSMAP	SCZ	SDHAF1	cg04579398	19	36485360	rs12462677	19	36487745	G	A	0.0337423	-0.0787003	0.0218	0.0003098	0.296468	0.0420425	1.76834e-12	-0.265459	0.0826085	0.767(0.652,0.902)	0.00131144	0.0218729	0.147691	3	0.866743
ROSMAP	SCZ	SDHAF1	cg19389372	19	36485356	rs12462677	19	36487745	G	A	0.0337423	-0.0787003	0.0218	0.0003098	0.31305	0.0419274	8.23702e-14	-0.251398	0.0773502	0.778(0.668,0.905)	0.00115352	0.0200756	0.182204	3	0.892559
ROSMAP	SCZ	SERPINE1	cg16617872	7	100774767	rs2227666	7	100774705	A	G	0.0449898	-0.0645979	0.0201	0.001304	0.468259	0.0404835	6.07943e-31	-0.137953	0.0445511	0.871(0.798,0.951)	0.00195807	0.0291836	0.80711	7	0.618837
ROSMAP	SCZ	SLC8A1	cg02577240	2	40739938	rs35450971	2	40754314	C	T	0.0593047	-0.0572967	0.0176	0.001166	0.299917	0.0420191	9.49582e-13	-0.191042	0.0644987	0.826(0.728,0.937)	0.00305694	0.0404878	0.040093	20	0.554248
ROSMAP	SCZ	SLC8A1	cg12498094	2	40356782	rs4952491	2	40372775	A	G	0.258691	0.0377953	0.0096	8.01e-05	0.289987	0.0420856	5.56332e-12	0.130335	0.0381278	1.139(1.057,1.228)	0.000629992	0.0131734	0.723651	20	0.888527
ROSMAP	SCZ	SMAD3	cg17184477	15	67360705	rs4776338	15	67359883	C	T	0.46728	0.0263953	0.0086	0.002273	0.37153	0.041464	3.23791e-19	0.0710448	0.0244678	1.074(1.023,1.126)	0.00368894	0.0457028	0.276302	20	0.209702
ROSMAP	SCZ	STK25	cg00723907	2	242434877	rs4675810	2	242442510	A	G	0.188139	-0.036996	0.0109	0.0006511	0.439317	0.0408068	4.9942e-27	-0.0842125	0.0260151	0.919(0.874,0.967)	0.00120767	0.0206334	0.0245243	20	0.574005
ROSMAP	SCZ	STK25	cg23098038	2	242435173	rs4675810	2	242442510	A	G	0.188139	-0.036996	0.0109	0.0006511	0.472428	0.0404346	1.54364e-31	-0.0783104	0.0240261	0.925(0.882,0.969)	0.00111655	0.0199272	0.0236183	20	0.586061
ROSMAP	SCZ	STK4	cg17104026	20	43598376	rs6031901	20	43609216	G	A	0.50409	-0.0332994	0.0087	0.000139	0.277423	0.0421661	4.72675e-11	-0.120031	0.0362806	0.887(0.826,0.952)	0.000938301	0.0177643	0.238819	5	0.677188
ROSMAP	SCZ	TLR9	cg22484793	3	52261325	rs187084	3	52261031	G	A	0.428425	-0.0558982	0.0088	2.661e-10	0.776901	0.0347391	8.84948e-111	-0.0719502	0.0117751	0.931(0.909,0.952)	9.94003e-10	2.14246e-07	0.0116242	20	0.0458672
ROSMAP	SCZ	TMEM161A	cg04583529	19	19230594	rs112469033	19	19236706	A	G	0.113497	0.0449032	0.0132	0.0006794	-0.320307	0.0418748	2.02315e-14	-0.140188	0.045102	0.869(0.796,0.95)	0.00188202	0.028478	0.614179	10	0.589517
ROSMAP	SCZ	VARS2;GTF2H4	cg02186769	6	30881645	rs9501035	6	30912414	A	G	0.196319	0.0411033	0.0119	0.0005594	-0.235968	0.0424044	2.62587e-08	-0.17419	0.0593557	0.84(0.748,0.944)	0.00333889	0.0429155	0.544282	9	0.170122
* GWAS=Genome-Wide Association Study; SNP=single nucleotide polymorphisms; pQTL=protein abundance quantitative trait loci; SMR=summary-data-based Mendelian randomization; FDR=false discovery rate; P_FDR=p after FDR adjustment for SMR; HEIDI=heterogeneity in dependent instruments; BD=BDolar disorder; MDD=major depressive disorder; SCZ=schizophrenia; CTP=Cognitive task performance; only presented t…

## Sheet: Table S4
Table S4.Summary-data-based mendelian randomization and colocalization results of the association between oxidative stress related gene expression and psychiatry disorders (HEIDI test p>0.01)
Dataset	Psychiatry disorders	Gene	Probe	Probe Chr.	Probe base pair	Top SNP	SNP Chr.	SNP base pair	Effect allele	Other allele	Effect allele frequence	GWAS association			eQTL association			SMR association					HEIDI Test		Colocalization
												β	SE	p	β	SE	p	β	SE	OR (95% CI)	p	P_FDR	p	No. of SNPs	PPH4
eQTLGen	MDD	AGER	ENSG00000204305	6	32150423	rs693906	6	31835164	C	G	0.11332	-0.017604	0.0049	0.000383	0.196774	0.0175585	3.77598e-29	-0.0894631	0.0261499	0.914(0.869,0.963)	0.000623539	0.0299966	0.0244716	20	0.280756
eQTLGen	MDD	AKAP9	ENSG00000127914	7	91655084	rs12540565	7	91633213	G	T	0.385686	-0.010697	0.0031	0.0006133	-0.0747716	0.00817998	6.19917e-20	0.143063	0.0443154	1.154(1.058,1.259)	0.00124536	0.0412353	0.135443	20	0.356923
eQTLGen	MDD	BAD	ENSG00000002330	11	64044739	rs947939	11	63885287	T	C	0.139165	-0.0249999	0.0043	5.512e-09	0.0907893	0.0111022	2.89549e-16	-0.275362	0.0581124	0.759(0.678,0.851)	2.15372e-06	0.000320905	0.102826	20	0.207679
eQTLGen	MDD	BRCA1	ENSG00000012048	17	41259301	rs33933393	17	41317432	T	C	0.358847	0.0110982	0.0032	0.0005844	0.248742	0.00861675	3.07365e-183	0.0446172	0.0129572	1.046(1.019,1.073)	0.000574405	0.0299966	0.0543558	20	0.295869
eQTLGen	MDD	CPT1A	ENSG00000110090	11	68566983	rs3018712	11	68522053	A	G	0.153082	0.0183997	0.0043	1.777e-05	-0.369261	0.0106313	2.47699e-264	-0.0498285	0.0117329	0.951(0.93,0.974)	2.16759e-05	0.00258377	0.0834307	20	0.834865
eQTLGen	MDD	DECR1	ENSG00000104325	8	91038976	rs17623400	8	91138237	T	C	0.0745527	-0.0213973	0.0069	0.001823	-1.19954	0.0261742	0	0.0178379	0.00576534	1.018(1.007,1.03)	0.00197489	0.047216	0.0745958	10	0.229681
eQTLGen	MDD	ETFB	ENSG00000105379	19	51859047	rs8112785	19	51850485	T	C	0.427435	0.0108015	0.0032	0.0006075	-0.194179	0.00799782	3.26769e-130	-0.0556262	0.0166381	0.946(0.916,0.977)	0.000827889	0.0352444	0.374534	20	0.260669
eQTLGen	MDD	GSTO1	ENSG00000148834	10	106011165	rs4925	10	106022789	A	C	0.336978	-0.0105959	0.0033	0.001433	0.200738	0.00858788	7.74895e-121	-0.0527848	0.0165937	0.949(0.918,0.98)	0.00146758	0.0460357	0.131602	20	4.56601e-09
eQTLGen	MDD	HSPA4	ENSG00000170606	5	132414897	rs72801474	5	132444128	A	G	0.0685885	-0.0178992	0.0054	0.001022	-0.523833	0.0148771	1.37634e-271	0.0341698	0.0103542	1.035(1.014,1.056)	0.000966561	0.0360044	0.0348878	20	0.356909
eQTLGen	MDD	HSPA8	ENSG00000109971	11	122931067	rs11218941	11	122932409	G	A	0.171968	-0.0128016	0.0039	0.001082	0.112495	0.00998376	1.89241e-29	-0.113797	0.0361093	0.892(0.831,0.958)	0.00162456	0.0461066	0.430307	20	0.273817
eQTLGen	MDD	HTT	ENSG00000197386	4	3161042	rs3755883	4	3223250	G	A	0.322068	-0.0113036	0.0033	0.000572	0.0710011	0.00937803	3.70361e-14	-0.159204	0.0510137	0.853(0.772,0.943)	0.00180358	0.047216	0.0147416	20	0.23037
eQTLGen	MDD	MICB	ENSG00000204516	6	31470779	rs7757162	6	31478960	A	G	0.0467197	0.0315956	0.0088	0.0003468	-1.2761	0.0312665	0	-0.0247594	0.00692262	0.976(0.962,0.989)	0.000348103	0.0259336	0.061441	20	0.0379443
eQTLGen	MDD	NCF1	ENSG00000158517	7	74195984	rs810366	7	74140925	C	G	0.193837	0.0150955	0.0041	0.0001952	0.429353	0.0114479	7.63532e-308	0.0351587	0.00959516	1.036(1.016,1.055)	0.000248101	0.021124	0.306662	20	0.439357
eQTLGen	MDD	NOS2	ENSG00000007171	17	26105658	rs3751972	17	26206414	C	A	0.242545	0.0117013	0.0037	0.001718	0.156786	0.00963772	1.66508e-59	0.0746319	0.0240408	1.077(1.028,1.129)	0.00190672	0.047216	0.184501	20	0.202558
eQTLGen	MDD	POR	ENSG00000127948	7	75572345	rs28446604	7	75662518	T	C	0.176938	-0.0145047	0.0042	0.000586	0.403317	0.0100179	0	-0.0359635	0.0104519	0.965(0.945,0.985)	0.000579868	0.0299966	0.060486	20	0.204794
eQTLGen	MDD	PXN	ENSG00000089159	12	120675912	rs2238155	12	120667194	C	A	0.156064	0.0200967	0.0045	7.137e-06	-0.125815	0.0161924	7.84856e-15	-0.159732	0.0412539	0.852(0.786,0.924)	0.000107974	0.0107254	0.0298898	20	0.0748874
eQTLGen	MDD	SEPN1	ENSG00000162430	1	26135690	rs7513196	1	26129631	C	T	0.478131	0.0101978	0.0032	0.001207	-0.103228	0.00803254	8.46859e-38	-0.0987895	0.0319383	0.906(0.851,0.964)	0.00198054	0.047216	0.0726338	20	0.729504
eQTLGen	MDD	TLR4	ENSG00000136869	9	120472879	rs2770150	9	120463139	G	A	0.250497	0.0114047	0.0036	0.0016	-0.607764	0.00833668	0	-0.018765	0.00592894	0.981(0.97,0.993)	0.00155088	0.0461066	0.0225844	20	1.4494e-05
eQTLGen	MDD	USMG5	ENSG00000173915	10	105152510	rs7917388	10	105054963	T	C	0.346918	-0.011597	0.0034	0.0006612	0.641149	0.00765887	0	-0.0180878	0.00530738	0.982(0.972,0.992)	0.000654288	0.0299966	0.0114024	20	0.00390889
eQTLGen	BD	AGER	ENSG00000204305	6	32150423	rs693906	6	31835164	C	G	0.11332	-0.0419957	0.011	0.0001339	0.196774	0.0175585	3.77598e-29	-0.213421	0.0590564	0.808(0.72,0.907)	0.000301689	0.02146	0.0997975	20	0.293456
eQTLGen	BD	ALDH1A1	ENSG00000165092	9	75605468	rs7867580	9	75852207	A	G	0.260437	-0.0296966	0.0087	0.000644	-0.377355	0.00882336	0	0.0786968	0.0231285	1.082(1.034,1.132)	0.00066752	0.0283882	0.205457	20	0.40645
eQTLGen	BD	CHUK	ENSG00000213341	10	101968715	rs148211064	10	102066889	T	C	0.0119284	0.120801	0.0323	0.0001854	0.466855	0.0375442	1.6916e-35	0.258756	0.0722479	1.295(1.124,1.492)	0.000341636	0.02146	0.157058	15	0.813853
eQTLGen	BD	CYP17A1	ENSG00000148795	10	104593789	rs284856	10	104574329	A	T	0.405567	-0.0281012	0.0075	0.0001785	0.0775359	0.00812286	1.35579e-21	-0.362428	0.103914	0.696(0.568,0.853)	0.000487098	0.0241114	0.120868	20	0.249645
eQTLGen	BD	ERO1L	ENSG00000197930	14	53134626	rs12590590	14	53161736	G	T	0.388668	0.0273038	0.0077	0.0004157	-0.565914	0.00773032	0	-0.0482474	0.0136223	0.953(0.928,0.979)	0.000397407	0.02146	0.0695598	20	0.63854
eQTLGen	BD	FAM120A	ENSG00000048828	9	96271285	rs564	9	96328303	C	T	0.366799	-0.0288012	0.0081	0.0003586	-0.0892111	0.00850326	9.46159e-26	0.322844	0.0958688	1.381(1.144,1.667)	0.000758371	0.0297385	0.02034	20	0.279363
eQTLGen	BD	FARS2	ENSG00000145982	6	5516545	rs13191012	6	5261292	A	G	0.252485	-0.0288984	0.0086	0.0007497	-0.323711	0.0133807	2.67468e-129	0.0892721	0.0268219	1.093(1.037,1.152)	0.000873698	0.0297385	0.819462	20	0.505337
eQTLGen	BD	GAPDH	ENSG00000111640	12	6645315	rs9634157	12	6648198	G	A	0.220676	-0.0294035	0.0093	0.001574	-0.395194	0.0112926	2.5972e-268	0.0744026	0.0236286	1.077(1.028,1.128)	0.00163922	0.0463664	0.507054	20	0.375598
eQTLGen	BD	GGT1	ENSG00000100031	22	25002345	rs5760491	22	24995134	T	G	0.366799	0.0306035	0.0079	0.0001071	-0.220809	0.00972109	3.22832e-114	-0.138598	0.0362942	0.871(0.811,0.935)	0.000134141	0.01328	0.0386622	20	0.805587
eQTLGen	BD	MRPS7	ENSG00000125445	17	73260104	rs7225349	17	73240009	G	A	0.202783	-0.0372035	0.0101	0.0002324	-0.699071	0.0110109	0	0.0532185	0.014472	1.055(1.025,1.085)	0.000235683	0.0199994	0.0131271	20	0.00519288
eQTLGen	BD	MSRB2	ENSG00000148450	10	23397688	rs79562159	10	23361114	T	C	0.05666	0.0501992	0.0151	0.0009015	-0.957174	0.0154161	0	-0.0524452	0.0157982	0.949(0.92,0.979)	0.000901167	0.0297385	0.776176	20	0.626845
eQTLGen	BD	NDUFA10	ENSG00000130414	2	240898343	rs10166776	2	240967312	A	G	0.343936	0.0292949	0.0086	0.0006724	-0.527968	0.00792437	0	-0.0554862	0.0163101	0.946(0.916,0.977)	0.000669082	0.0283882	0.369209	20	0.431629
eQTLGen	BD	NDUFS2	ENSG00000158864	1	161175539	rs4379692	1	161186313	T	C	0.319085	0.0338981	0.0081	2.582e-05	-0.225171	0.00863498	6.71877e-150	-0.150544	0.036433	0.86(0.801,0.924)	3.59501e-05	0.00427087	0.126284	20	0.905181
eQTLGen	BD	PPOX	ENSG00000143224	1	161142001	rs12031437	1	161126975	G	C	0.399602	0.0243029	0.0077	0.001601	-0.185975	0.00821103	1.41421e-113	-0.130679	0.0418035	0.877(0.808,0.952)	0.00177189	0.0478412	0.0451063	20	0.198234
eQTLGen	BD	PRKCZ	ENSG00000067606	1	2049371	rs626479	1	2110260	A	G	0.292247	-0.0301994	0.0083	0.0002654	-0.148845	0.00947951	1.47008e-55	0.202891	0.0572401	1.225(1.095,1.37)	0.00039327	0.02146	0.0278648	20	0.673309
eQTLGen	BD	VARS2	ENSG00000137411	6	30885127	rs2523594	6	31326629	C	T	0.302187	-0.0353992	0.0078	6.128e-06	-0.257749	0.012729	3.62525e-91	0.13734	0.0310128	1.147(1.08,1.219)	9.48924e-06	0.00150122	0.0433849	20	0.549127
eQTLGen	SCZ	ACADVL	ENSG00000072778	17	7124518	rs507506	17	7118322	A	G	0.416501	-0.0332983	0.0089	0.0001944	0.321665	0.00795066	0	-0.103519	0.0277866	0.902(0.854,0.952)	0.000194941	0.00528112	0.899296	20
eQTLGen	SCZ	ACE	ENSG00000159640	17	61576813	rs4277405	17	61548918	C	T	0.369781	-0.0418955	0.009	3.266e-06	0.0748534	0.00878519	1.58999e-17	-0.559701	0.137009	0.571(0.437,0.747)	4.40528e-05	0.00145864	0.724924	19
eQTLGen	SCZ	AGER	ENSG00000204305	6	32150423	rs693906	6	31835164	C	G	0.11332	-0.138596	0.0128	1.772e-27	0.196774	0.0175585	3.77598e-29	-0.70434	0.0904513	0.494(0.414,0.59)	6.86423e-15	4.09108e-12	0.119268	20
eQTLGen	SCZ	COX4I1	ENSG00000131143	16	85836444	rs96603	16	85815097	C	T	0.198807	0.0341985	0.0108	0.001492	0.207191	0.0105277	3.16239e-86	0.165058	0.0527962	1.179(1.064,1.308)	0.00177008	0.0266791	0.0777057	20
eQTLGen	SCZ	CRAT	ENSG00000095321	9	131865278	rs3118625	9	131873256	C	A	0.265408	0.0323992	0.0094	0.0005906	-0.60228	0.00861028	0	-0.0537943	0.0156263	0.948(0.919,0.977)	0.000576257	0.0118431	0.0670899	20
eQTLGen	SCZ	EGF	ENSG00000138798	4	110883731	rs2298979	4	110838126	A	G	0.392644	-0.0299956	0.0088	0.0006302	0.163421	0.00804135	8.11619e-92	-0.183548	0.0546008	0.832(0.748,0.926)	0.000774824	0.0148966	0.513771	20
eQTLGen	SCZ	ENDOG	ENSG00000167136	9	131582854	rs2805103	9	131598897	T	A	0.296223	-0.0358966	0.0095	0.0001715	-0.527527	0.00826346	0	0.068047	0.0180401	1.07(1.033,1.109)	0.000161949	0.00459627	0.720178	20
eQTLGen	SCZ	EP300	ENSG00000100393	22	41531935	rs13058113	22	41508414	T	G	0.304175	0.0586996	0.0095	6.959e-10	0.245407	0.00886317	9.63123e-169	0.239193	0.0396634	1.27(1.175,1.373)	1.63383e-09	1.39109e-07	0.0194337	20
eQTLGen	SCZ	GCH1	ENSG00000131979	14	55339148	rs8003903	14	55357771	T	C	0.082505	0.0511038	0.0137	0.0001907	-0.481874	0.0122779	0	-0.106052	0.0285588	0.899(0.85,0.951)	0.000204435	0.00529753	0.036838	20
eQTLGen	SCZ	GRB2	ENSG00000177885	17	73357973	rs55653371	17	73309355	G	A	0.261431	-0.0320993	0.0102	0.00157	-0.186039	0.00920101	6.60805e-91	0.17254	0.0554873	1.188(1.066,1.325)	0.00187374	0.0272377	0.529164	20
eQTLGen	SCZ	GSTO1	ENSG00000148834	10	106011165	rs4925	10	106022789	A	C	0.336978	-0.0389995	0.0093	2.555e-05	0.200738	0.00858788	7.74895e-121	-0.194281	0.0470686	0.823(0.751,0.903)	3.6657e-05	0.00128515	0.350816	20
eQTLGen	SCZ	HSP90B1	ENSG00000166598	12	104335654	rs66467677	12	104316105	A	G	0.15507	-0.0505981	0.0126	5.847e-05	-0.133024	0.0170894	7.02667e-15	0.380367	0.106582	1.463(1.187,1.803)	0.000358631	0.00822092	0.141134	20
eQTLGen	SCZ	KLF2	ENSG00000127528	19	16437156	rs429294	19	16426889	T	C	0.412525	-0.0294035	0.0093	0.001482	0.0918896	0.00832424	2.48328e-28	-0.319987	0.105278	0.726(0.591,0.893)	0.0023701	0.0328506	0.482268	20
eQTLGen	SCZ	LONP1	ENSG00000196365	19	5706214	rs8102642	19	5669970	G	C	0.349901	-0.0280042	0.0091	0.002065	-0.388713	0.0080642	0	0.0720434	0.0234583	1.075(1.026,1.125)	0.00213249	0.0302611	0.0973679	20
eQTLGen	SCZ	MAPK3	ENSG00000102882	16	30130126	rs55732507	16	30141985	C	T	0.437376	0.0551005	0.0089	6.428e-10	0.508772	0.00767103	0	0.108301	0.0175691	1.114(1.077,1.153)	7.08076e-10	7.03355e-08	0.0409777	20
eQTLGen	SCZ	MRPS7	ENSG00000125445	17	73260104	rs7225349	17	73240009	G	A	0.202783	-0.0401035	0.0114	0.0004225	-0.699071	0.0110109	0	0.0573668	0.0163324	1.059(1.026,1.093)	0.000443973	0.00945029	0.703241	20
eQTLGen	SCZ	NCF1	ENSG00000158517	7	74195984	rs810366	7	74140925	C	G	0.193837	0.0350988	0.0112	0.00173	0.429353	0.0114479	7.63532e-308	0.0817482	0.0261767	1.085(1.031,1.142)	0.00179054	0.0266791	0.867619	20
eQTLGen	SCZ	NDUFC2	ENSG00000151366	11	77785307	rs657277	11	77774736	T	C	0.166004	-0.0391983	0.012	0.001089	-0.350096	0.0110357	7.2293e-221	0.111964	0.0344575	1.118(1.045,1.197)	0.00115671	0.0202764	0.234827	20
eQTLGen	SCZ	NOSIP	ENSG00000142546	19	50076243	rs3745473	19	50086626	C	T	0.173956	-0.0642041	0.0114	1.524e-08	0.212728	0.0102348	5.94108e-96	-0.301813	0.0555219	0.739(0.663,0.824)	5.45159e-08	4.06143e-06	0.0285405	20
eQTLGen	SCZ	OGDH	ENSG00000105953	7	44697418	rs217384	7	44604017	T	G	0.429423	-0.0433982	0.0088	7.535e-07	-0.116705	0.00807503	2.41396e-47	0.371862	0.0796727	1.45(1.241,1.696)	3.05076e-06	0.000151521	0.0127652	20
eQTLGen	SCZ	PDIA3	ENSG00000167004	15	44052033	rs7174732	15	44038463	C	A	0.282306	-0.0584027	0.0097	2.066e-09	-0.117301	0.00967638	8.03718e-34	0.497888	0.0923312	1.645(1.373,1.972)	6.952e-08	4.60377e-06	0.110306	20
eQTLGen	SCZ	PPIA	ENSG00000196262	7	44850221	rs6463247	7	44839616	C	T	0.181909	-0.0347985	0.0115	0.002435	-0.284267	0.010209	1.24175e-170	0.122415	0.0406931	1.13(1.044,1.224)	0.0026276	0.0355921	0.453839	20
eQTLGen	SCZ	SP1	ENSG00000185591	12	53792095	rs10876447	12	53770941	A	G	0.150099	-0.043002	0.012	0.0003433	0.404069	0.0160705	1.66038e-139	-0.106422	0.029998	0.899(0.848,0.953)	0.000388681	0.00857978	0.81414	20
eQTLGen	SCZ	VCP	ENSG00000165280	9	35064653	rs504082	9	35079361	G	T	0.317097	-0.0306035	0.0095	0.001236	-0.317564	0.00847854	4.97971e-307	0.0963698	0.0300257	1.101(1.038,1.168)	0.00132931	0.0214126	0.0716959	20
BrainMeta	MDD	CD40	ENSG00000101017.14	20	44752710	rs4239702	20	44749251	T	C	0.288344	0.0178989	0.0034	1.205e-07	-0.360553	0.0306167	5.16877e-32	-0.0496428	0.0103293	0.952(0.932,0.971)	1.53965e-06	0.000361047	0.0283794	20	0.00269461
BrainMeta	MDD	CRHR1	ENSG00000120088.15	17	43887420	rs62073157	17	44334052	A	G	0.237219	0.0166014	0.004	3.558e-05	0.701869	0.0530024	5.00609e-40	0.0236532	0.00597243	1.024(1.012,1.036)	7.48257e-05	0.0116977	0.0301861	9	0.407781
BrainMeta	MDD	MAPT	ENSG00000186868.17	17	44038796	rs7207582	17	44210933	G	A	0.242331	0.0153023	0.0039	8.432e-05	-0.363862	0.0468659	8.23616e-15	-0.0420553	0.0120093	0.959(0.937,0.982)	0.00046199	0.0340821	0.0346161	11	0.291808
BrainMeta	MDD	PTPN1	ENSG00000196396.10	20	49164318	rs6067472	20	49132516	T	A	0.366053	-0.0144032	0.0037	8.263e-05	0.241562	0.0281251	8.7852e-18	-0.0596255	0.0168168	0.942(0.912,0.974)	0.000391734	0.0340821	0.222485	20	0.582607
BrainMeta	BD	CD40	ENSG00000101017.14	20	44752710	rs4239702	20	44749251	T	C	0.288344	0.0326995	0.0083	8.508e-05	-0.360553	0.0306167	5.16877e-32	-0.0906926	0.0242742	0.913(0.871,0.958)	0.000186846	0.0220012	0.079798	20	0.00568526
BrainMeta	BD	MICB	ENSG00000204516.10	6	31470780	rs2516499	6	31463325	G	A	0.258691	-0.0274011	0.0081	0.0007041	0.830314	0.0376935	1.5509e-107	-0.0330009	0.00986971	0.968(0.949,0.986)	0.000826816	0.0486788	0.24914	20	0.000686149
BrainMeta	BD	NDUFA10	ENSG00000130414.13	2	240898514	rs7609118	2	240941703	A	C	0.323108	0.0289964	0.008	0.0002977	-0.673584	0.0302324	5.7521e-110	-0.0430479	0.0120329	0.958(0.936,0.981)	0.000346876	0.0245053	0.141752	20	0.500473
BrainMeta	BD	PC	ENSG00000173599.15	11	66670872	rs7942348	11	66715359	A	G	0.327198	-0.0471984	0.0081	6.709e-09	-0.177221	0.0299788	3.38937e-09	0.266326	0.064177	1.305(1.151,1.48)	3.32674e-05	0.00522298	0.601469	20	0.276046
BrainMeta	BD	PRKCA	ENSG00000154229.12	17	64552796	rs9895770	17	64534818	T	G	0.250511	0.0358034	0.0091	7.678e-05	0.312877	0.0371435	3.65497e-17	0.114433	0.0321011	1.121(1.053,1.194)	0.000364198	0.0245053	0.0409907	20	0.890605
BrainMeta	BD	STK4	ENSG00000101109.12	20	43651891	rs34748157	20	43608925	C	G	0.322086	-0.0567016	0.0085	2.095e-11	-0.342482	0.0348545	8.69633e-23	0.165561	0.0299978	1.18(1.113,1.252)	3.40741e-08	1.60489e-05	0.113681	18	0.965423
BrainMeta	SCZ	ACADVL	ENSG00000072778.20	17	7124514	rs507506	17	7118322	A	G	0.415133	-0.0332983	0.0089	0.0001944	0.47061	0.0297136	1.69592e-56	-0.0707555	0.0194321	0.932(0.897,0.968)	0.000271405	0.00675656	0.741882	20	0.726916
BrainMeta	SCZ	ACE	ENSG00000159640.17	17	61565082	rs4292	17	61554341	C	T	0.365031	-0.0428971	0.009	2.024e-06	0.563939	0.0318166	2.70352e-70	-0.0760668	0.0165261	0.927(0.897,0.957)	4.168e-06	0.000197146	0.436673	20	0.989208
BrainMeta	SCZ	ACHE	ENSG00000087085.16	7	100491104	rs17884589	7	100493711	A	G	0.185072	0.0423023	0.011	0.0001267	-0.221518	0.0401483	3.43891e-08	-0.190966	0.0605292	0.826(0.734,0.93)	0.00160534	0.0253109	0.767657	17	0.312147
BrainMeta	SCZ	C12orf65	ENSG00000130921.9	12	123730279	rs11057209	12	123733621	A	G	0.281186	0.0713993	0.0098	2.707e-13	0.329788	0.0356014	1.98117e-20	0.2165	0.0378058	1.242(1.153,1.337)	1.02438e-08	9.69059e-07	0.101623	20	0.920656
BrainMeta	SCZ	CD40	ENSG00000101017.14	20	44752710	rs4239702	20	44749251	T	C	0.288344	0.0432989	0.0096	5.998e-06	-0.360553	0.0306167	5.16877e-32	-0.12009	0.0285118	0.887(0.839,0.938)	2.53173e-05	0.000921159	0.0794407	20	0.94351
BrainMeta	SCZ	CRAT	ENSG00000095321.18	9	131864944	rs10819468	9	131881817	T	C	0.274029	0.0349037	0.0094	0.0001971	-0.489897	0.0343691	4.23356e-46	-0.071247	0.019828	0.931(0.896,0.968)	0.000326587	0.00772379	0.0990227	20	0.231268
BrainMeta	SCZ	CRHR1	ENSG00000120088.15	17	43887420	rs62073157	17	44334052	A	G	0.237219	-0.0659001	0.011	2.184e-09	0.701869	0.0530024	5.00609e-40	-0.0938924	0.0172017	0.91(0.88,0.942)	4.80686e-08	3.24806e-06	0.0326982	11	0.659003
BrainMeta	SCZ	EGF	ENSG00000138798.13	4	110884480	rs10025276	4	110848794	G	A	0.387526	-0.0302964	0.0088	0.0005637	0.189757	0.0295993	1.44686e-10	-0.159659	0.052639	0.852(0.769,0.945)	0.00242068	0.0320387	0.270326	19	0.533637
BrainMeta	SCZ	EIF2AK2	ENSG00000055332.19	2	37355509	rs12994806	2	37409499	G	C	0.375256	-0.0394034	0.0091	1.336e-05	0.227213	0.0361394	3.23353e-10	-0.17342	0.04863	0.841(0.764,0.925)	0.000362312	0.00816064	0.533652	20	0.0893742
BrainMeta	SCZ	ELAC2	ENSG00000006744.19	17	12908156	rs2523	17	12895815	C	T	0.394683	-0.0421979	0.0089	2.104e-06	-0.833709	0.0270141	3.86548e-209	0.0506147	0.0108004	1.052(1.03,1.074)	2.78107e-06	0.000146161	0.0141648	20	0.136309
BrainMeta	SCZ	ENDOG	ENSG00000167136.7	9	131582867	rs2997922	9	131580744	C	T	0.295501	-0.036301	0.0095	0.0001366	-0.744426	0.0332514	5.17057e-111	0.0487637	0.0129461	1.05(1.024,1.077)	0.00016543	0.00460284	0.589401	20	0.477162
BrainMeta	SCZ	ERCC8	ENSG00000049167.15	5	60201590	rs1445293	5	60119737	A	G	0.46728	0.0412955	0.0086	1.557e-06	0.349559	0.0353441	4.59231e-23	0.118136	0.0273488	1.125(1.067,1.187)	1.56311e-05	0.000616127	0.0193622	20	1.20475e-07
BrainMeta	SCZ	GCH1	ENSG00000131979.20	14	55339135	rs112700866	14	55374309	T	C	0.0838446	0.0566021	0.0139	4.633e-05	-0.732904	0.0492457	4.27472e-50	-0.0772299	0.0196628	0.926(0.891,0.962)	8.5754e-05	0.00270411	0.0300315	20	0.757141
BrainMeta	SCZ	GLRX2	ENSG00000023572.10	1	193067620	rs10801174	1	193073566	T	A	0.375256	-0.0306963	0.0092	0.0008855	-0.672081	0.0319237	2.15924e-98	0.0456736	0.0138597	1.047(1.019,1.076)	0.000982714	0.0178778	0.342637	20	0.439522
BrainMeta	SCZ	GSTM1	ENSG00000134184.13	1	110241048	rs574344	1	110213514	A	T	0.0981595	0.0483043	0.0158	0.002192	0.856124	0.0547835	4.73733e-55	0.0564221	0.0188051	1.058(1.02,1.098)	0.00269661	0.0335657	0.0405162	20	0.0139832
BrainMeta	SCZ	MAPT	ENSG00000186868.17	17	44038796	rs7207582	17	44210933	G	A	0.242331	-0.0611045	0.0108	1.703e-08	-0.363862	0.0468659	8.23616e-15	0.167933	0.0367267	1.183(1.101,1.271)	4.81932e-06	0.000207231	0.0330164	13	0.316991
BrainMeta	SCZ	MRPS14	ENSG00000120333.4	1	174986243	rs75818601	1	174988566	T	C	0.233129	0.036996	0.0102	0.0002752	0.338531	0.0394404	9.21371e-18	0.109284	0.0327098	1.115(1.046,1.189)	0.000834739	0.0157933	0.0100793	9	0.109553
BrainMeta	SCZ	MRPS7	ENSG00000125445.11	17	73260106	rs8067326	17	73261276	C	T	0.201431	-0.0361973	0.0114	0.001499	-0.675082	0.0389692	3.12811e-67	0.0536191	0.0171681	1.055(1.02,1.091)	0.00178913	0.0272986	0.563095	20	0.341604
BrainMeta	SCZ	MSR1	ENSG00000038945.15	8	16195193	rs394447	8	16048146	G	A	0.0817996	0.0499048	0.0158	0.001634	-0.646559	0.0563729	1.88105e-30	-0.0771852	0.0253468	0.926(0.881,0.973)	0.00232549	0.0320387	0.0699734	20	0.00859205
BrainMeta	SCZ	NDUFC2	ENSG00000151366.13	11	77785126	rs589472	11	77773715	T	C	0.304703	-0.0286979	0.0093	0.002127	-0.388426	0.0361708	6.70023e-27	0.0738824	0.0249117	1.077(1.025,1.131)	0.0030192	0.0357021	0.0578698	20	0.231645
BrainMeta	SCZ	PC	ENSG00000173599.15	11	66670872	rs7942348	11	66715359	A	G	0.327198	-0.0352996	0.0091	0.0001016	-0.177221	0.0299788	3.38937e-09	0.199184	0.0614163	1.22(1.082,1.377)	0.00118202	0.0199676	0.331958	20	0.467516
BrainMeta	SCZ	POLG	ENSG00000140521.17	15	89863260	rs2529927	15	89877527	A	G	0.395706	-0.0326995	0.0088	0.0002101	0.338622	0.0299579	1.26439e-29	-0.0965664	0.0273559	0.908(0.861,0.958)	0.000415561	0.00893457	0.0133112	20	0.0509722
BrainMeta	SCZ	POLRMT	ENSG00000099821.14	19	625379	rs10853989	19	619408	G	A	0.333333	-0.0333961	0.0108	0.00202	-0.42778	0.0279767	8.83227e-53	0.0780684	0.0257577	1.081(1.028,1.137)	0.00243847	0.0320387	0.131321	20	0.268602
BrainMeta	SCZ	PRKAB1	ENSG00000111725.11	12	120112549	rs1978108	12	120102253	C	T	0.307771	-0.0320993	0.0094	0.0005909	-0.339025	0.0313435	2.87748e-27	0.0946812	0.0290755	1.099(1.038,1.164)	0.0011284	0.0197679	0.177641	20	0.427907
BrainMeta	SCZ	PTPN3	ENSG00000070159.14	9	112199170	rs4978810	9	112218035	T	C	0.151329	0.0397975	0.0121	0.0009893	0.311725	0.0417704	8.4688e-14	0.127669	0.0424189	1.136(1.046,1.235)	0.00261497	0.0334292	0.01766	20	0.19047
BrainMeta	SCZ	SNCA	ENSG00000145335.17	4	90690481	rs356178	4	90629465	G	C	0.431493	0.0281987	0.0088	0.001401	-0.310563	0.0321849	4.94694e-22	-0.0907985	0.0298572	0.913(0.861,0.968)	0.00235722	0.0320387	0.308128	20	0.196554
BrainMeta	SCZ	SP1	ENSG00000185591.10	12	53792095	rs12582170	12	53757831	A	G	0.156442	-0.0453008	0.0119	0.0001473	0.303468	0.0407019	8.92761e-14	-0.149277	0.0440289	0.861(0.79,0.939)	0.000697831	0.0137531	0.314271	20	0.0265033
BrainMeta	SCZ	STK4	ENSG00000101109.12	20	43651891	rs34748157	20	43608925	C	G	0.322086	-0.0426954	0.0094	6.076e-06	-0.342482	0.0348545	8.69633e-23	0.124665	0.0302371	1.133(1.068,1.202)	3.74132e-05	0.00126403	0.0610392	18	0.936287
* GWAS=Genome-Wide Association Study; SNP=single nucleotide polymorphisms; pQTL=protein abundance quantitative trait loci; SMR=summary-data-based Mendelian randomization; FDR=false discovery rate; P_FDR=p after FDR adjustment for SMR; HEIDI=heterogeneity in dependent instruments; BD=BDolar disorder; MDD=major depressive disorder; SCZ=schizophrenia; CTP=Cognitive task performance; only presented t…

## Sheet: Table S5
Table S5. Summary-data-based mendelian randomization and colocalization results of the association between oxidative stress related gene encoded protein abundance level and psychiatry disorders (HEIDI test p>0.01) protein abundance level and psychiatry
Dataset	Psychiatry disorders	Gene	Probe	Probe Chr.	Probe base pair	Top SNP	SNP Chr.	SNP base pair	Effect allele	Other allele	Effect allele frequence	GWAS association			pQTL association			SMR association					HEIDI Test		Colocalization
												β	SE	p	β	SE	p	β	SE	OR (95% CI)	p	P_FDR	p	No. of SNPs	PPH4
Iceland	MDD	BCHE	SeqId_15514_26	3	165772904	rs1803274	3	165773492	T	C	0.186094	0.0129952	0.0038	0.0006899	-0.5167	0.00758	0	-0.0251504	0.00736361	0.975(0.961,0.989)	0.000636667	0.0389131	0.0870284	20	0.204043
Iceland	MDD	FN1	SeqId_3434_34	2	215360440	rs1250258	2	215435462	T	C	0.765849	0.0124978	0.0038	0.0008758	0.1591	0.0082431	5.26799e-83	0.0785529	0.0242286	1.082(1.032,1.134)	0.0011863	0.0389131	0.153008	20	0.132153
Iceland	MDD	FN1	SeqId_3435_53	2	215360440	rs1250259	2	215435759	A	T	0.766871	0.0124978	0.0038	0.0008758	0.157	0.00824055	6.30804e-81	0.0796036	0.0245618	1.083(1.032,1.136)	0.00119131	0.0389131	0.202748	20	0.132572
Iceland	MDD	FN1	SeqId_4131_72	2	215360440	rs1250258	2	215435462	T	C	0.765849	0.0124978	0.0038	0.0008758	0.176	0.00819181	2.15595e-102	0.0710101	0.0218424	1.074(1.029,1.121)	0.00114993	0.0389131	0.504402	20	0.130086
Iceland	MDD	GSTO1	SeqId_12436_84	10	104235356	rs45596840	10	104268396	A	G	0.338446	-0.0105959	0.0034	0.001608	-0.8222	0.005776	0	0.0128873	0.00413624	1.013(1.005,1.021)	0.00183505	0.0454175	0.146009	20	4.42351e-09
Iceland	MDD	PARP1	SeqId_10534_40	1	226360210	rs1433574	1	226421638	C	A	0.172802	0.0147999	0.0039	0.0001596	-0.0599	0.0100651	2.661e-09	-0.247077	0.077219	0.781(0.671,0.909)	0.00137572	0.0389131	0.0437585	20	0.000280592
Iceland	MDD	POR	SeqId_2731_29	7	75899200	rs59882870	7	76009103	A	G	0.173824	-0.0145047	0.0043	0.0007255	0.193	0.010811	2.77902e-71	-0.0751538	0.022674	0.928(0.887,0.97)	0.000917962	0.0389131	0.0393986	20	0.176878
Iceland	BD	IGF1R	SeqId_4232_19	15	98648539	rs34895288	15	98953478	T	C	0.162577	0.0358966	0.0099	0.0002657	0.1362	0.0103738	2.24002e-39	0.263558	0.0754083	1.302(1.123,1.509)	0.00047391	0.0234585	0.305218	20	0.723388
Iceland	BD	MAPK12	SeqId_5005_4	22	50245450	rs3817818	22	50260902	G	C	0.519427	-0.0295005	0.0082	0.0003135	-0.2159	0.008187	2.94222e-153	0.13664	0.0383324	1.146(1.063,1.236)	0.000364398	0.0234585	0.32045	20	0.573773
Iceland	BD	MICB	SeqId_5102_55	6	31494881	rs3134900	6	31506180	G	C	0.0879346	-0.0493043	0.0121	4.598e-05	-1.0246	0.009968	0	0.0481206	0.0118188	1.049(1.025,1.074)	4.67035e-05	0.00462365	0.175621	20	0.0128686
Iceland	SCZ	ACADVL	SeqId_19262_219	17	7217125	rs507506	17	7215003	G	A	0.584867	0.0332983	0.0089	0.0001944	-0.0482	0.0079197	1.157e-09	-0.690836	0.216747	0.501(0.328,0.766)	0.00143612	0.0284353	0.715979	20	0.697476
Iceland	SCZ	ACE	SeqId_10714_7	17	63477061	rs4363	17	63497131	A	G	0.441718	0.0338981	0.0087	9.838e-05	-0.6254	0.005857	0	-0.0542023	0.0139204	0.947(0.922,0.973)	9.87095e-05	0.00279207	0.165005	20	0.65745
Iceland	SCZ	CRAT	SeqId_12637_7	9	129094142	rs6478861	9	129092024	T	C	0.751534	-0.0369007	0.0097	0.0001386	0.0903	0.00862422	1.18e-25	-0.408646	0.11429	0.665(0.531,0.831)	0.000349536	0.00768979	0.0177902	20	0.300278
Iceland	SCZ	CRP	SeqId_4337_49	1	159712289	rs2808628	1	159706221	A	G	0.316973	0.0281012	0.0091	0.001965	-0.1647	0.00880257	4.06894e-78	-0.17062	0.0559994	0.843(0.755,0.941)	0.00231275	0.034592	0.214019	20	0.14825
Iceland	SCZ	EGF	SeqId_5509_7	4	109912883	rs4698801	4	109961320	A	C	0.332311	-0.0280042	0.0091	0.002081	0.1074	0.00852581	2.19201e-36	-0.260747	0.0872217	0.77(0.649,0.914)	0.0027946	0.034592	0.811313	20	0.292378
Iceland	SCZ	ETFA	SeqId_17435_43	15	76188555	rs78185702	15	76317894	T	C	0.0899796	0.0505988	0.0147	0.0005873	0.0867	0.0126557	7.35099e-12	0.583608	0.189749	1.792(1.236,2.6)	0.00210018	0.034592	0.134211	20	0.438221
Iceland	SCZ	FOXO3	SeqId_11540_37	6	108559835	rs3813498	6	108622962	T	C	0.777096	-0.0377003	0.011	0.0005892	-0.0634	0.0103729	9.83501e-10	0.594642	0.198917	1.812(1.227,2.677)	0.00279532	0.034592	0.0582424	20	0.765875
Iceland	SCZ	GSTO1	SeqId_12436_84	10	104235356	rs45596840	10	104268396	A	G	0.338446	-0.0387975	0.0093	2.95e-05	-0.8222	0.005776	0	0.0471875	0.011316	1.048(1.025,1.072)	3.04615e-05	0.00166727	0.260876	20	0.235973
Iceland	SCZ	MAPK12	SeqId_5005_4	22	50245450	rs3817818	22	50260902	G	C	0.519427	-0.0332026	0.009	0.0002194	-0.2159	0.008187	2.94222e-153	0.153787	0.0420919	1.166(1.074,1.267)	0.000258585	0.00639998	0.773208	20	0.00341519
Wingo	MDD	ACADS	ENSG00000122971	12	121163538	rs1799958	12	121176083	A	G	0.262781	0.0153023	0.0035	1.008e-05	-1.055	0.0516227	7.8822e-93	-0.0145046	0.0033926	0.986(0.979,0.992)	1.90837e-05	0.00155532	0.479985	20	0.0729708
Wingo	BD	FARS2	ENSG00000145982	6	5261277	rs35048711	6	5262235	T	G	0.253579	-0.0284028	0.0087	0.001149	-0.5278	0.053804	1.023e-22	0.0538136	0.0173724	1.055(1.02,1.092)	0.00195063	0.0402317	0.398026	20	0.492709
Wingo	BD	HSP90B1	ENSG00000166598	12	104323885	rs2919806	12	104300520	A	T	0.130879	0.0387975	0.0111	0.0004469	0.3911	0.0426983	5.20802e-20	0.0992011	0.0303777	1.104(1.04,1.172)	0.00109236	0.0360478	0.0729778	14	0.603691
Wingo	BD	LYRM4	ENSG00000214113	6	5102827	rs7758400	6	5264209	C	T	0.256646	-0.0274984	0.0085	0.001275	-0.9152	0.0477817	9.00409e-82	0.0300464	0.00941913	1.031(1.012,1.05)	0.00142308	0.0364954	0.106629	20	0.497884
Wingo	BD	MAPK10	ENSG00000109339	4	86936276	rs958	4	86937874	T	C	0.193252	0.0337016	0.0094	0.0003391	0.2657	0.0394117	1.566e-11	0.126841	0.04007	1.135(1.049,1.228)	0.00154829	0.0364954	0.185051	16	0.622448
Wingo	BD	MAPK3	ENSG00000102882	16	30125426	rs55732507	16	30141985	C	T	0.436605	0.0433982	0.008	5.958e-08	0.2223	0.0219223	3.657e-24	0.195224	0.0408134	1.216(1.122,1.317)	1.72425e-06	0.000284501	0.0116391	20	0.951462
Wingo	BD	PC	ENSG00000173599	11	66615704	rs67156018	11	66709253	G	A	0.461145	-0.0397014	0.0074	1.003e-07	-0.1837	0.0323145	1.31e-08	0.216121	0.0553901	1.241(1.114,1.384)	9.54829e-05	0.00787734	0.0895528	20	0.148478
Wingo	BD	PRKCB	ENSG00000166501	16	23847322	rs189876	16	23966622	G	A	0.399796	-0.0328022	0.0078	2.368e-05	-0.3192	0.0372639	1.07199e-17	0.102764	0.0272221	1.108(1.051,1.169)	0.000160006	0.00880035	0.103509	20	0.908907
Wingo	SCZ	ACADS	ENSG00000122971	12	121163538	rs1799958	12	121176083	A	G	0.262781	0.0328022	0.0097	0.0007301	-1.055	0.0516227	7.8822e-93	-0.0310921	0.00931933	0.969(0.952,0.987)	0.000849016	0.0181847	0.110258	20	0.373523
Wingo	SCZ	ACADVL	ENSG00000072778	17	7120444	rs507506	17	7118322	A	G	0.415133	-0.0332983	0.0089	0.0001944	0.2628	0.0378918	4.04699e-12	-0.126706	0.0384795	0.881(0.817,0.95)	0.000991894	0.0181847	0.838837	20	0.796412
Wingo	SCZ	ACE	ENSG00000159640	17	61554422	rs4305	17	61558229	A	G	0.448875	-0.037297	0.0088	2.236e-05	0.3404	0.0450303	4.05099e-14	-0.109568	0.029638	0.896(0.846,0.95)	0.000218265	0.00822491	0.698933	20	0.980417
Wingo	SCZ	CRAT	ENSG00000095321	9	131857089	rs7020708	9	131885131	A	G	0.274029	0.0332994	0.0094	0.000384	-0.2724	0.0392665	3.999e-12	-0.122244	0.0387469	0.885(0.82,0.955)	0.0016053	0.025846	0.167475	20	0.287846
Wingo	SCZ	ENDOG	ENSG00000167136	9	131580753	rs2280842	9	131585808	C	G	0.295501	-0.0358034	0.0095	0.0001731	-0.5223	0.0505298	4.81899e-25	0.0685494	0.0193601	1.071(1.031,1.112)	0.000398973	0.0109718	0.718356	20	0.534538
Wingo	SCZ	GSTM1	ENSG00000134184	1	110230436	rs620077	1	110218716	C	T	0.097137	0.0485044	0.0159	0.002295	0.8659	0.0898572	5.61199e-22	0.0560162	0.0192605	1.058(1.018,1.098)	0.00363354	0.0428239	0.0549671	16	0.441208
Wingo	SCZ	MAPK3	ENSG00000102882	16	30125426	rs55732507	16	30141985	C	T	0.436605	0.0551005	0.0089	6.428e-10	0.2223	0.0219223	3.657e-24	0.247866	0.046908	1.281(1.169,1.405)	1.26339e-07	1.0423e-05	0.16978	20	0.0027077
Wingo	SCZ	NDUFA6	ENSG00000184983	22	42481529	rs5996096	22	42361336	A	G	0.218814	-0.064401	0.0105	9.51e-10	-0.2856	0.0350181	3.469e-16	0.225494	0.0460008	1.253(1.145,1.371)	9.48878e-07	5.21883e-05	0.212166	20	0.434339
Wingo	SCZ	PC	ENSG00000173599	11	66615704	rs67156018	11	66709253	G	A	0.461145	-0.0304031	0.0087	0.0004496	-0.1837	0.0323145	1.31e-08	0.165504	0.0555928	1.18(1.058,1.316)	0.0029101	0.0369358	0.0277017	20	0.287262
* GWAS=Genome-Wide Association Study; SNP=single nucleotide polymorphisms; pQTL=protein abundance quantitative trait loci; SMR=summary-data-based Mendelian randomization; FDR=false discovery rate; P_FDR=p after FDR adjustment for SMR; HEIDI=heterogeneity in dependent instruments; BD=BDolar disorder; MDD=major depressive disorder; SCZ=schizophrenia; CTP=Cognitive task performance; only presented t…

## Sheet: Table S6
Table S6. Summary-data-based mendelian randomization and colocalization results of the association between oxidative stress related gene expression and singlecell (HEIDI test p>0.01)
Dataset	Psychiatry disorders	Gene	Probe	Probe Chr.	Probe base pair	Top SNP	SNP Chr.	SNP base pair	Effect allele	Other allele	Effect allele frequence	GWAS association			pQTL association			SMR association					HEIDI Test		Colocalization
												β	SE	p	β	SE	p	β	SE	OR (95% CI)	p	P_FDR	p	No. of SNPs	PPH4
Brain_scQTL_Oligodendrocytes	MDD	PTPN1	ENSG00000196396	20	49126858	rs6067474	20	49135987	G	A	0.372188	-0.0122042	0.0034	0.000271	0.736973	0.0697144	4.0477e-26	-0.0165599	0.00487216	0.984(0.974,0.993)	0.000676641	0.00961907	0.210595	20	0.413113
Brain_scQTL_Oligodendrocytes	MDD	RPS6KA5	ENSG00000100784	14	91314205	rs1285988	14	91523390	T	A	0.270961	-0.0130042	0.0035	0.0001628	-0.600577	0.074499	7.53338e-16	0.0216528	0.00641691	1.022(1.009,1.035)	0.000739929	0.00961907	0.0925876	20	0.471824
Brain_scQTL_Astrocytes	SCZ	ENDOG	ENSG00000167136	9	131580779	rs4837316	9	131577450	A	G	0.255624	-0.0306035	0.01	0.002145	-0.358386	0.0630032	1.2825e-08	0.0853927	0.0316848	1.089(1.024,1.159)	0.00703735	0.0375325	0.651678	19	0.435836
Brain_scQTL_Astrocytes	SCZ	SP1	ENSG00000185591	12	53773960	rs111379945	12	53843544	A	C	0.171779	-0.0418039	0.0114	0.0002392	0.363713	0.0631066	8.24041e-09	-0.114937	0.0371497	0.891(0.829,0.959)	0.00197562	0.015805	0.644088	18	0.0609465
Brain_scQTL_Excitatory.neurons	SCZ	C12orf65	ENSG00000130921	12	123717932	rs1980251	12	123744955	G	A	0.281186	0.0712038	0.0098	3.13e-13	0.277755	0.050127	3.00696e-08	0.256355	0.0581834	1.292(1.153,1.448)	1.05311e-05	0.000305401	0.75904	20	0.925383
Brain_scQTL_Oligodendrocytes	SCZ	APP	ENSG00000142192	21	27252846	rs128648	21	27342992	T	C	0.279141	0.0337016	0.0098	0.0006014	0.468877	0.0574029	3.13078e-16	0.0718772	0.0226779	1.075(1.028,1.123)	0.00152709	0.0132348	0.784369	19	0.621285
Brain_scQTL_Oligodendrocytes	SCZ	ELAC2	ENSG00000006744	17	12894929	rs11658321	17	12914484	T	C	0.395706	-0.0428971	0.0089	1.603e-06	-0.359786	0.0614514	4.77575e-09	0.119229	0.032041	1.127(1.058,1.2)	0.000198314	0.00515615	0.826031	13	0.0741423
Brain_scQTL_Oligodendrocytes	SCZ	MSRA	ENSG00000175806	8	9911802	rs591346	8	9818065	C	T	0.464213	0.0297044	0.0086	0.0005742	0.646864	0.0793724	3.64709e-16	0.0459207	0.0144397	1.047(1.018,1.077)	0.00147185	0.0132348	0.0407253	20	0.0450395
DICE_scQTL_TFH	MDD	NOS2	ENSG00000007171	17	26083792	rs3751972	17	26206414	A	C	0.756646	-0.0117013	0.0037	0.001718	-1.07	0.157976	1.26e-11	0.0109358	0.00381631	1.011(1.003,1.019)	0.00416306	0.0471814	0.387071	8	0.268423
DICE_scQTL_TFH	MDD	SERPINF1	ENSG00000132386	17	1665253	rs7216863	17	1684953	A	G	0.394683	0.0102968	0.0032	0.001175	-0.9	0.125931	8.88599e-13	-0.0114409	0.00389932	0.989(0.981,0.996)	0.00334545	0.0471814	0.096962	9	0.176686
DICE_scQTL_TREG_MEM	MDD	NOS2	ENSG00000007171	17	26083792	rs9646434	17	26251158	G	C	0.755624	-0.0129952	0.0038	0.000544	-1.1	0.150816	3.017e-13	0.0118138	0.00381542	1.012(1.004,1.019)	0.00195931	0.0342879	0.873435	9	0.304438
DICE_scQTL_TREG_NAIVE	MDD	GCH1	ENSG00000131979	14	55308726	rs59750960	14	55343344	G	T	0.192229	-0.0119005	0.0038	0.0016	1.06	0.17387	1.084e-09	-0.0112269	0.00403023	0.989(0.981,0.997)	0.00534164	0.0395282	0.223152	10	0.138188
DICE_scQTL_TREG_NAIVE	MDD	NOS2	ENSG00000007171	17	26083792	rs34256002	17	26272308	C	G	0.212679	0.0134985	0.0042	0.001329	1.16	0.157454	1.742e-13	0.0116366	0.00395022	1.012(1.004,1.02)	0.00322104	0.0395282	0.442374	10	0.193626
DICE_scQTL_TREG_NAIVE	MDD	PARP1	ENSG00000143799	1	226548392	rs6426551	1	226542049	G	A	0.741309	-0.0188021	0.0037	3.413e-07	0.76	0.13518	1.886e-08	-0.0247396	0.00656239	0.976(0.963,0.988)	0.000163304	0.00604226	0.0294399	9	0.0215251
DICE_scQTL_TREG_NAIVE	MDD	SERPINF1	ENSG00000132386	17	1665253	rs7216863	17	1684953	A	G	0.394683	0.0102968	0.0032	0.001175	-0.8	0.135466	3.51499e-09	-0.012871	0.00455523	0.987(0.978,0.996)	0.00472004	0.0395282	0.0710239	7	0.0751057
DICE_scQTL_CD8_NAIVE	BD	NOS2	ENSG00000007171	17	26083792	rs3751972	17	26206414	C	A	0.243354	0.0288984	0.0085	0.0006942	-1.07	0.149883	9.40697e-13	-0.0270078	0.00879877	0.973(0.957,0.99)	0.00214417	0.0417011	0.0225202	8	0.343832
DICE_scQTL_CD8_NAIVE	BD	PRDX6	ENSG00000117592	1	173446405	rs794706	1	173537838	T	C	0.751534	-0.0299027	0.0089	0.0007496	-1.18	0.160905	2.24201e-13	0.0253412	0.00829627	1.026(1.009,1.042)	0.00225411	0.0417011	0.0930282	13	0.0942044
DICE_scQTL_NK_dice	BD	NOS2	ENSG00000007171	17	26083792	rs3751972	17	26206414	A	C	0.756646	-0.0288984	0.0085	0.0006942	-0.87	0.157139	3.086e-08	0.0332165	0.0114652	1.034(1.011,1.057)	0.00376545	0.04805	0.17956	6	0.191274
DICE_scQTL_NK_dice	BD	PON1	ENSG00000005421	7	94926988	rs10266024	7	94587084	A	G	0.563395	-0.0250048	0.0074	0.0007725	-0.74	0.134758	3.989e-08	0.0337902	0.0117415	1.034(1.011,1.058)	0.00400416	0.04805	0.715335	20	0.368864
DICE_scQTL_TREG_MEM	BD	MRPS7	ENSG00000125445	17	73257755	rs1005714	17	73224639	C	G	0.799591	0.036996	0.0101	0.0002391	1.04	0.175836	3.327e-09	0.0355731	0.0114231	1.036(1.013,1.06)	0.00184489	0.0332461	0.0977397	15	0.0531994
DICE_scQTL_TREG_MEM	BD	NDUFA10	ENSG00000130414	2	240831867	rs7609118	2	240941703	A	C	0.323108	0.0289964	0.008	0.0002977	-1	0.159265	3.41101e-10	-0.0289964	0.00923726	0.971(0.954,0.989)	0.00169487	0.0332461	0.479102	9	0.135216
DICE_scQTL_TREG_MEM	BD	NOS2	ENSG00000007171	17	26083792	rs9646434	17	26251158	G	C	0.755624	-0.0284028	0.0086	0.0009143	-1.1	0.150816	3.017e-13	0.0258207	0.00858235	1.026(1.009,1.044)	0.00262469	0.0332461	0.133797	9	0.40369
DICE_scQTL_TREG_MEM	BD	PRDX6	ENSG00000117592	1	173446405	rs301701	1	173594213	C	T	0.248466	0.0292023	0.0089	0.0009689	-1.03	0.16592	5.37301e-10	-0.0283517	0.00977351	0.972(0.954,0.991)	0.00372124	0.0353518	0.0295983	12	0.0714571
DICE_scQTL_TREG_NAIVE	BD	MRPS7	ENSG00000125445	17	73257755	rs28516463	17	73275426	G	T	0.198364	-0.0361969	0.0104	0.0004724	-1.13	0.184251	8.627e-10	0.0320327	0.0105823	1.033(1.011,1.054)	0.00246994	0.0469289	0.0639712	19	0.0391554
DICE_scQTL_TREG_NAIVE	BD	PRDX6	ENSG00000117592	1	173446405	rs794706	1	173537838	C	T	0.248466	0.0299027	0.0089	0.0007496	-1.13	0.15233	1.188e-13	-0.0264625	0.0086463	0.974(0.958,0.991)	0.00220924	0.0469289	0.037113	14	0.0951577
DICE_scQTL_B_CELL_NAIVE	SCZ	NOD2	ENSG00000167207	16	50727514	rs2357791	16	50764836	A	G	0.41411	-0.0353961	0.0088	5.916e-05	-0.92	0.155896	3.60499e-09	0.038474	0.0115757	1.039(1.016,1.063)	0.000888375	0.0302047	0.187869	11	0.860216
DICE_scQTL_B_CELL_NAIVE	SCZ	PRKAB1	ENSG00000111725	12	120105558	rs7979627	12	120100204	G	A	0.304703	-0.0323026	0.0094	0.0005522	-1.1	0.155851	1.689e-12	0.029366	0.00950452	1.03(1.011,1.049)	0.00200366	0.0340623	0.440755	20	0.488482
DICE_scQTL_TH1	SCZ	MICB	ENSG00000204516	6	31462658	rs3828905	6	31464902	A	G	0.677914	-0.0442027	0.0093	2.033e-06	0.81	0.142866	1.431e-08	-0.0545712	0.0149823	0.947(0.919,0.975)	0.00027012	0.00621277	0.0589836	20	0.00820433
DICE_scQTL_TH17	SCZ	PRKAB1	ENSG00000111725	12	120105558	rs6490266	12	120105740	A	C	0.304703	-0.0321961	0.0094	0.0005933	-1.11	0.167647	3.56599e-11	0.0290055	0.00953448	1.029(1.01,1.049)	0.00234879	0.0399295	0.191268	16	0.36319
DICE_scQTL_TH2	SCZ	PRKAB1	ENSG00000111725	12	120105558	rs6490266	12	120105740	A	C	0.304703	-0.0321961	0.0094	0.0005933	-0.97	0.163387	2.90599e-09	0.0331919	0.0111878	1.034(1.011,1.057)	0.00300935	0.0300935	0.373744	14	0.276266
DICE_scQTL_THSTAR	SCZ	PRKAB1	ENSG00000111725	12	120105558	rs7979627	12	120100204	G	A	0.304703	-0.0323026	0.0094	0.0005522	-1.19	0.167214	1.106e-12	0.027145	0.00877187	1.028(1.01,1.045)	0.00197107	0.027595	0.326074	15	0.335811
DICE_scQTL_TREG_MEM	SCZ	MRPS7	ENSG00000125445	17	73257755	rs1005714	17	73224639	C	G	0.799591	0.0385953	0.0114	0.0007039	1.04	0.175836	3.327e-09	0.0371109	0.0126303	1.038(1.012,1.064)	0.00330077	0.0313573	0.932928	15	0.245597
DICE_scQTL_TREG_MEM	SCZ	PRDX6	ENSG00000117592	1	173446405	rs301701	1	173594213	C	T	0.248466	0.0325955	0.0104	0.001716	-1.03	0.16592	5.37301e-10	-0.0316461	0.011311	0.969(0.948,0.991)	0.0051449	0.0391012	0.0832845	12	0.0554261
DICE_scQTL_TREG_MEM	SCZ	PRKAB1	ENSG00000111725	12	120105558	rs6490267	12	120106376	T	G	0.339468	-0.0281014	0.0091	0.00199	-0.96	0.175159	4.236e-08	0.0292723	0.0108803	1.03(1.008,1.052)	0.00713661	0.0451985	0.205043	20	0.135453
DICE_scQTL_TREG_MEM	SCZ	XBP1	ENSG00000100219	22	29190543	rs2239815	22	29192670	C	T	0.299591	0.0382004	0.0093	3.749e-05	1.04	0.142451	2.862e-13	0.0367312	0.0102605	1.037(1.017,1.058)	0.000343765	0.00435436	0.0639003	20	0.671565
onek1k_scQTL_cd4nc	MDD	CRHR1	ENSG00000120088	17	43913194	rs17688916	17	43778680	A	T	0.219836	0.0183015	0.0042	1.377e-05	0.454286	0.0543488	6.34057e-17	0.0402863	0.0104261	1.041(1.02,1.063)	0.000111559	0.00529905	0.548256	3	0.294976
onek1k_scQTL_cd4sox4	MDD	TNF	ENSG00000232810	6	31546113	rs3128759	6	31885930	T	C	0.714724	0.010505	0.0036	0.003459	-0.369383	0.0493104	6.83666e-14	-0.0284393	0.0104593	0.972(0.952,0.992)	0.00654724	0.0196417	0.0791691	20	1.49582e-07
onek1k_scQTL_cd8nc	MDD	HFE	ENSG00000010704	6	26098571	rs35526527	6	27042287	A	C	0.091002	-0.0374008	0.0052	8.249e-13	-0.377506	0.0685036	3.57322e-08	0.0990734	0.0226486	1.104(1.056,1.154)	1.21778e-05	0.000487111	0.338161	20	0.971538
onek1k_scQTL_cd8s100b	MDD	AGER	ENSG00000204305	6	32152101	rs9266669	6	31348077	A	G	0.117587	-0.0177974	0.005	0.0003587	-0.437685	0.0611543	8.24237e-13	0.0406627	0.0127586	1.042(1.016,1.068)	0.00143713	0.0258684	0.154617	20	0.795331
onek1k_scQTL_cd8s100b	MDD	PPIA	ENSG00000196262	7	44864163	rs7804671	7	44846055	C	T	0.112474	-0.0177974	0.0059	0.002415	0.555409	0.0742967	7.688e-14	-0.0320439	0.011455	0.968(0.947,0.99)	0.00515224	0.0463701	0.175052	16	0.0864461
onek1k_scQTL_dc	MDD	TNF	ENSG00000232810	6	31546113	rs9267549	6	31677391	A	G	0.0725971	-0.0256974	0.0057	6.61e-06	-0.549021	0.0685373	1.14205e-15	0.0468058	0.0119134	1.048(1.024,1.073)	8.53589e-05	0.000682871	0.0231154	20	0.0886478
onek1k_scQTL_mononc	MDD	AGER	ENSG00000204305	6	32152101	rs7748141	6	31288877	C	T	0.0787321	-0.026498	0.0057	2.925e-06	0.641868	0.0666328	5.80626e-22	-0.0412826	0.00986035	0.96(0.941,0.978)	2.83002e-05	0.000408447	0.0784533	20	0.598343
onek1k_scQTL_nkr	MDD	HSPA1B	ENSG00000204388	6	31798031	rs2596508	6	31318432	C	T	0.0858896	-0.025995	0.0056	2.798e-06	0.780236	0.0640027	3.4855e-34	-0.0333168	0.00768004	0.967(0.953,0.982)	1.43719e-05	0.000129347	0.0190655	20	0.0138772
onek1k_scQTL_bmem	BD	NDUFA10	ENSG00000130414	2	240964819	rs7609118	2	240941703	A	C	0.323108	0.0289964	0.008	0.0002977	-0.27742	0.0483165	9.37183e-09	-0.104522	0.0341022	0.901(0.843,0.963)	0.00217708	0.0326562	0.604504	19	0.449778
onek1k_scQTL_cd4nc	BD	GGT1	ENSG00000100031	22	25024972	rs2076999	22	25003934	A	G	0.354806	0.0338981	0.0084	5.806e-05	-0.265384	0.048036	3.30054e-08	-0.127732	0.039197	0.88(0.815,0.95)	0.00111916	0.0268598	0.213972	10	0.856225
onek1k_scQTL_cd4nc	BD	MSRA	ENSG00000175806	8	10286401	rs6982308	8	10193772	G	C	0.555215	-0.0312952	0.0075	2.651e-05	0.415502	0.0441916	5.33929e-21	-0.075319	0.0197482	0.927(0.892,0.964)	0.000136753	0.00894532	0.0390181	20	0.00038874
onek1k_scQTL_cd4nc	BD	NDUFA10	ENSG00000130414	2	240964819	rs7609118	2	240941703	A	C	0.323108	0.0289964	0.008	0.0002977	-0.469798	0.0475336	4.90931e-23	-0.0617209	0.0181376	0.94(0.907,0.974)	0.000666667	0.0213333	0.594928	20	0.568719
onek1k_scQTL_cd4nc	BD	PRDX6	ENSG00000117592	1	173457946	rs9425411	1	173471890	A	G	0.339468	0.0313978	0.0083	0.0001499	-1.02448	0.0426451	1.58432e-127	-0.0306476	0.0082015	0.97(0.954,0.986)	0.000186361	0.00894532	0.186635	20	0.140331
onek1k_scQTL_cd8et	BD	PRDX6	ENSG00000117592	1	173457946	rs4472784	1	173396971	T	C	0.347648	0.0313978	0.0082	0.0001319	-0.442163	0.0475531	1.42718e-20	-0.0710096	0.0200561	0.931(0.896,0.969)	0.00039929	0.0191659	0.26326	20	0.163122
onek1k_scQTL_cd8nc	BD	HFE	ENSG00000010704	6	26098571	rs35526527	6	27042287	A	C	0.091002	-0.0785986	0.0121	8.511e-11	-0.377506	0.0685036	3.57322e-08	0.208205	0.0495461	1.231(1.118,1.357)	2.64277e-05	0.00108354	0.771787	20	0.847538
onek1k_scQTL_cd8nc	BD	NDUFA10	ENSG00000130414	2	240964819	rs10166776	2	240967312	A	G	0.342536	0.0292949	0.0086	0.0006724	-0.303444	0.0469552	1.03053e-10	-0.0965416	0.0320376	0.908(0.853,0.967)	0.00258347	0.0353074	0.416694	14	0.448937
onek1k_scQTL_cd8nc	BD	PRDX6	ENSG00000117592	1	173457946	rs9425411	1	173471890	A	G	0.339468	0.0313978	0.0083	0.0001499	-0.796971	0.0454481	7.6294e-69	-0.0393964	0.010654	0.961(0.942,0.982)	0.000217472	0.00445818	0.0630141	20	0.14898
onek1k_scQTL_cd8s100b	BD	AGER	ENSG00000204305	6	32152101	rs9266669	6	31348077	A	G	0.117587	-0.0418998	0.011	0.0001421	-0.437685	0.0611543	8.24237e-13	0.0957306	0.02847	1.1(1.041,1.164)	0.000772367	0.00695131	0.306637	20	0.712404
onek1k_scQTL_cd8s100b	BD	PRDX6	ENSG00000117592	1	173457946	rs9425411	1	173471890	A	G	0.339468	0.0313978	0.0083	0.0001499	-0.358628	0.0484029	1.27038e-13	-0.0875498	0.0259857	0.916(0.871,0.964)	0.000754016	0.00695131	0.304907	20	0.146515
onek1k_scQTL_mononc	BD	AGER	ENSG00000204305	6	32152101	rs7748141	6	31288877	C	T	0.0787321	-0.0537019	0.0125	1.676e-05	0.641868	0.0666328	5.80626e-22	-0.083665	0.0213234	0.92(0.882,0.959)	8.72271e-05	0.00130841	0.320386	20	0.868831
onek1k_scQTL_mononc	BD	HSPA1B	ENSG00000204388	6	31798031	rs2507997	6	31314781	G	A	0.218814	-0.0329027	0.0088	0.0001926	-0.523573	0.0490837	1.45346e-26	0.0628427	0.0178102	1.065(1.028,1.103)	0.000417977	0.00313483	0.214697	20	0.030259
onek1k_scQTL_nkr	BD	HSPA1B	ENSG00000204388	6	31798031	rs2596508	6	31318432	C	T	0.0858896	-0.0548006	0.0119	4.009e-06	0.780236	0.0640027	3.4855e-34	-0.070236	0.0163037	0.932(0.903,0.962)	1.6476e-05	0.000148284	0.0110838	20	0.0188238
onek1k_scQTL_bmem	SCZ	PPIA	ENSG00000196262	7	44864163	rs13240323	7	44816785	A	G	0.357873	0.0292949	0.009	0.001119	-0.361157	0.0456385	2.50379e-15	-0.0811141	0.0269456	0.922(0.875,0.972)	0.00261001	0.0391502	0.266828	20	0.0357589
onek1k_scQTL_cd4nc	SCZ	CRHR1	ENSG00000120088	17	43913194	rs17688916	17	43778680	A	T	0.219836	-0.0635005	0.0115	3.664e-08	0.454286	0.0543488	6.34057e-17	-0.139781	0.0303393	0.87(0.819,0.923)	4.08019e-06	0.000391698	0.827829	4	0.27081
onek1k_scQTL_cd4nc	SCZ	CYP2D6	ENSG00000100197	22	42526908	rs133376	22	42466905	T	C	0.456033	0.0557982	0.0087	1.168e-10	-0.254882	0.0448796	1.35302e-08	-0.218918	0.0514876	0.803(0.726,0.889)	2.12006e-05	0.00101763	0.046468	20	0.78825
onek1k_scQTL_cd4nc	SCZ	ENDOG	ENSG00000167136	9	131584956	rs3115874	9	131579338	C	G	0.702454	0.036301	0.0095	0.000141	0.382791	0.0493224	8.42612e-15	0.0948323	0.0276627	1.099(1.041,1.161)	0.000607672	0.0145841	0.780803	20	0.446803
onek1k_scQTL_cd4nc	SCZ	GSTO1	ENSG00000148834	10	106027217	rs11191967	10	106003861	T	C	0.312883	-0.0308007	0.0096	0.001298	0.653423	0.0474257	3.46549e-43	-0.0471375	0.0150849	0.954(0.926,0.983)	0.00177923	0.0341612	0.326443	20	0.00953504
onek1k_scQTL_cd4sox4	SCZ	DAXX	ENSG00000204209	6	33297046	rs3117123	6	32316389	T	C	0.775051	-0.0332994	0.0105	0.001522	0.319487	0.0558859	1.0857e-08	-0.104228	0.0375836	0.901(0.837,0.97)	0.00555038	0.00832558	0.0346204	20	5.24123e-05
onek1k_scQTL_cd8et	SCZ	ENDOG	ENSG00000167136	9	131584956	rs10988134	9	131595407	T	C	0.254601	-0.0302964	0.01	0.002416	-0.34295	0.0514825	2.71061e-11	0.0883404	0.0320327	1.092(1.026,1.163)	0.00581884	0.0465508	0.480057	20	0.207585
onek1k_scQTL_cd8et	SCZ	GSTO1	ENSG00000148834	10	106027217	rs7896536	10	106005958	A	G	0.299591	-0.0329995	0.0096	0.0005969	0.449342	0.0494478	1.01619e-19	-0.0734395	0.022842	0.929(0.889,0.972)	0.00130396	0.0208633	0.538659	20	0.0346767
onek1k_scQTL_cd8et	SCZ	NDUFC2	ENSG00000151366	11	77791265	rs667061	11	77781249	T	C	0.833333	0.0398017	0.012	0.0008946	0.346757	0.0627167	3.22172e-08	0.114783	0.0403558	1.122(1.036,1.214)	0.0044514	0.0465508	0.552667	20	0.541985
onek1k_scQTL_cd8nc	SCZ	GSTO1	ENSG00000148834	10	106027217	rs2164624	10	106013445	A	G	0.352761	-0.0369971	0.0092	5.459e-05	0.391963	0.0474719	1.49712e-16	-0.0943893	0.0261075	0.91(0.865,0.958)	0.000299877	0.00614748	0.770861	20	0.1794
onek1k_scQTL_cd8nc	SCZ	HFE	ENSG00000010704	6	26098571	rs35526527	6	27042287	A	C	0.091002	-0.157901	0.0142	1.481e-28	-0.377506	0.0685036	3.57322e-08	0.418274	0.0847111	1.519(1.287,1.794)	7.9067e-07	3.24175e-05	0.462982	20	0.836015
onek1k_scQTL_cd8s100b	SCZ	AGER	ENSG00000204305	6	32152101	rs9266669	6	31348077	A	G	0.117587	-0.121199	0.0129	4.712e-21	-0.437685	0.0611543	8.24237e-13	0.27691	0.0486377	1.319(1.199,1.451)	1.2459e-08	2.24261e-07	0.143425	20	0.494239
onek1k_scQTL_cd8s100b	SCZ	TUFM	ENSG00000178952	16	28857729	rs12928404	16	28847246	C	T	0.349693	0.0226956	0.0088	0.01005	0.475049	0.0450443	5.28547e-26	0.0477753	0.0190703	1.049(1.01,1.089)	0.0122374	0.0440545	0.990374	20	0.118422
onek1k_scQTL_cd8s100b	SCZ	UCP2	ENSG00000175567	11	73694352	rs72982971	11	73680776	T	C	0.254601	0.0296966	0.0098	0.002475	0.359898	0.0526645	8.26993e-12	0.0825139	0.0297869	1.086(1.024,1.151)	0.00560321	0.0252144	0.0573791	20	0.0769891
onek1k_scQTL_cd8s100b	SCZ	VARS2	ENSG00000137411	6	30894236	rs916570	6	30066031	G	A	0.220859	-0.0779975	0.0103	3.866e-14	0.398113	0.0496904	1.12983e-15	-0.195918	0.0355997	0.822(0.767,0.881)	3.72604e-08	3.35343e-07	0.0389473	20	0.0361094
onek1k_scQTL_cd8s100b	SCZ	XBP1	ENSG00000100219	22	29196585	rs5762815	22	29205076	G	A	0.296524	0.0377953	0.0093	4.566e-05	0.270355	0.0485245	2.52542e-08	0.139799	0.0425782	1.15(1.058,1.25)	0.00102583	0.00615497	0.0103492	20	0.77212
onek1k_scQTL_dc	SCZ	TNF	ENSG00000232810	6	31546113	rs9267549	6	31677391	A	G	0.0725971	-0.155404	0.0145	8.668e-27	-0.549021	0.0685373	1.14205e-15	0.283057	0.0441149	1.327(1.217,1.447)	1.39574e-10	1.11659e-09	0.0970783	20	0.249436
onek1k_scQTL_dc	SCZ	TUFM	ENSG00000178952	16	28857729	rs55719896	16	28846866	A	G	0.332311	0.0235041	0.0088	0.007809	0.458695	0.0456808	1.00354e-23	0.0512412	0.019852	1.053(1.012,1.094)	0.00984674	0.0157548	0.92177	20	0.123157
onek1k_scQTL_monoc	SCZ	HSPA1B	ENSG00000204388	6	31798031	rs2395004	6	31412513	C	G	0.420245	-0.0371994	0.0087	1.894e-05	0.263997	0.0451062	4.83423e-09	-0.140909	0.0408125	0.869(0.802,0.941)	0.000555237	0.0133257	0.0138483	20	0.0459491
onek1k_scQTL_mononc	SCZ	AGER	ENSG00000204305	6	32152101	rs7748141	6	31288877	C	T	0.0787321	-0.153099	0.0144	2.381e-26	0.641868	0.0666328	5.80626e-22	-0.238521	0.0334128	0.788(0.738,0.841)	9.42881e-13	1.41432e-11	0.279496	20	0.811171
onek1k_scQTL_nk	SCZ	ENDOG	ENSG00000167136	9	131584956	rs3115874	9	131579338	C	G	0.702454	0.036301	0.0095	0.000141	0.29402	0.0496375	3.15458e-09	0.123464	0.0384505	1.131(1.049,1.22)	0.00132277	0.032408	0.398707	15	0.426789
onek1k_scQTL_nk	SCZ	GSTO1	ENSG00000148834	10	106027217	rs45596840	10	106028154	A	G	0.338446	-0.0387975	0.0093	2.95e-05	0.318655	0.0483035	4.19763e-11	-0.121754	0.0345313	0.885(0.827,0.947)	0.000422024	0.0206792	0.235457	20	0.130052
onek1k_scQTL_nk	SCZ	NDUFC2	ENSG00000151366	11	77791265	rs7115272	11	77829178	C	T	0.168712	-0.041497	0.0119	0.0005198	-0.37071	0.0628497	3.67151e-09	0.111939	0.0372909	1.118(1.04,1.203)	0.00268405	0.0328796	0.731309	20	0.5467
onek1k_scQTL_nk	SCZ	RPTOR	ENSG00000141564	17	78940171	rs12951739	17	78685626	T	G	0.488753	0.0295009	0.0086	0.0006217	0.286199	0.0449333	1.89747e-10	0.103078	0.0341298	1.109(1.037,1.185)	0.00252621	0.0328796	0.0449862	20	0.0540301
onek1k_scQTL_nk	SCZ	VIM	ENSG00000026025	10	17279592	rs3758418	10	17245638	C	G	0.360941	0.031501	0.0092	0.0006117	0.266831	0.0477816	2.34506e-08	0.118056	0.0404437	1.125(1.04,1.218)	0.00351138	0.0344115	0.15858	20	0.274814
onek1k_scQTL_nkr	SCZ	VARS2	ENSG00000137411	6	30894236	rs3130513	6	31178084	G	C	0.486708	-0.0467977	0.0086	6.18e-08	0.262313	0.0451185	6.10496e-09	-0.178404	0.0449056	0.837(0.766,0.914)	7.10096e-05	0.000355048	0.0675275	20	0.0125031
* GWAS=Genome-Wide Association Study; SNP=single nucleotide polymorphisms; pQTL=protein abundance quantitative trait loci; SMR=summary-data-based Mendelian randomization; FDR=false discovery rate; P_FDR=p after FDR adjustment for SMR; HEIDI=heterogeneity in dependent instruments; BD=BDolar disorder; MDD=major depressive disorder; SCZ=schizophrenia; CTP=Cognitive task performance; only presented t…

## Sheet: Table S7
Table S7. Summary-data-based mendelian randomization and colocalization results of the association between oxidative stress related DNA methylations and psychiatry disorders (HEIDI test p>0.05)
Dataset	Psychiatry disorders	Gene	Probe	Probe Chr.	Probe base pair	Top SNP	SNP Chr.	SNP base pair	Effect allele	Other allele	Effect allele frequence	GWAS association			eQTL association			SMR association					HEIDI Test		Colocalization
												β	SE	p	β	SE	p	β	SE	OR (95% CI)	p	P_FDR	p	No. of SNPs	PPH4
McRae AF et al	MDD	ACADS	cg06366792	12	121179966	rs12825376	12	121179939	T	C	0.0756646	0.0172012	0.0049	0.000452	0.58106	0.0495504	9.3076e-32	0.0296032	0.00880261	1.03(1.012,1.048)	0.000771013	0.0269938	0.146509	20	0.00348512
McRae AF et al	MDD	ACADS	cg10600917	12	121163489	rs3916	12	121177272	C	G	0.262781	0.0154008	0.0035	9.811e-06	0.249138	0.0344514	4.77426e-13	0.0618163	0.0164447	1.064(1.03,1.099)	0.000170568	0.0100976	0.0525253	20	0.126008
McRae AF et al	MDD	ACADS	cg27522780	12	121163493	rs34708625	12	121180019	C	T	0.262781	0.0140015	0.0036	8.742e-05	0.282113	0.0348574	5.80503e-16	0.0496309	0.0141578	1.051(1.022,1.08)	0.000455679	0.0195607	0.242699	20	0.113177
McRae AF et al	MDD	BDNF	cg10635145	11	27742435	rs11030104	11	27684517	G	A	0.220859	0.0134985	0.0038	0.0003779	-0.631369	0.039485	1.498e-57	-0.0213797	0.00616539	0.979(0.967,0.991)	0.000524943	0.0208441	0.992776	20	4.21827e-07
McRae AF et al	MDD	CACNA1C	cg03885818	12	2299830	rs7957545	12	2324042	C	T	0.364008	0.0208021	0.0033	3.819e-10	-0.894465	0.0283498	1.73639e-218	-0.0232565	0.00376227	0.977(0.97,0.984)	6.34922e-10	2.06731e-06	0.080211	20	0.317261
McRae AF et al	MDD	CACNA1C	cg09436713	12	2323135	rs2238049	12	2306128	G	A	0.371166	0.0200967	0.0032	3.311e-10	-0.377009	0.0323331	2.03631e-31	-0.0533056	0.00964071	0.948(0.93,0.966)	3.21654e-08	2.61827e-05	0.135658	20	0.555372
McRae AF et al	MDD	CAMK2G	cg07512258	10	75619420	rs2675668	10	75636148	G	A	0.4182	-0.0105959	0.0031	0.0005343	-0.278815	0.0324009	7.62113e-18	0.0380035	0.0119635	1.039(1.015,1.063)	0.00149	0.0433166	0.517468	20	0.123659
McRae AF et al	MDD	CREBBP	cg05194552	16	3873444	rs2530890	16	3904546	G	C	0.183027	0.0150955	0.0041	0.0002491	0.257378	0.0399361	1.15792e-10	0.058651	0.0183462	1.06(1.023,1.099)	0.00138908	0.0422247	0.0782265	13	0.834286
McRae AF et al	MDD	CRHR1	cg05727186	17	43697356	rs62056790	17	43975417	A	G	0.235174	0.0154993	0.0039	7.056e-05	-0.495264	0.0392465	1.65229e-36	-0.031295	0.00825586	0.969(0.954,0.985)	0.000150261	0.00998472	0.117391	14	0.766502
McRae AF et al	MDD	CRHR1	cg16228356	17	43848958	rs17689882	17	43906828	A	G	0.234151	0.0153023	0.0039	8.198e-05	-0.917366	0.0361815	8.0025e-142	-0.0166807	0.00430191	0.983(0.975,0.992)	0.000105528	0.00763554	0.51634	20	0.57809
McRae AF et al	MDD	CRHR1	cg16642545	17	43878769	rs111273167	17	43740967	T	C	0.235174	0.0156962	0.0039	5.506e-05	-0.246458	0.0379255	8.11355e-11	-0.063687	0.0186132	0.938(0.905,0.973)	0.000622527	0.023026	0.0547926	15	0.769827
McRae AF et al	MDD	CRHR1	cg23762722	17	43817897	rs112746008	17	44126650	T	C	0.236196	0.0156962	0.004	9.81e-05	-0.61307	0.0371196	2.81058e-61	-0.0256026	0.00670616	0.975(0.962,0.988)	0.000134665	0.00913476	0.747451	19	0.623171
McRae AF et al	MDD	CRHR1	cg24063856	17	43863303	rs62057073	17	43861117	T	C	0.235174	0.0158044	0.0039	4.912e-05	-0.315348	0.0387757	4.20106e-16	-0.0501175	0.0138176	0.951(0.926,0.977)	0.000286654	0.0139305	0.6417	11	0.773194
McRae AF et al	MDD	DDAH2	cg10041232	6	31700237	rs501942	6	31840477	T	C	0.0715746	-0.0246001	0.0057	1.614e-05	-0.261685	0.0465899	1.94555e-08	0.0940066	0.0274695	1.099(1.041,1.159)	0.000621113	0.023026	0.126652	7	0.296783
McRae AF et al	MDD	DRD2	cg08948964	11	113285594	rs7122246	11	113304457	G	A	0.387526	0.0285972	0.0032	1.696e-19	-0.242844	0.0322203	4.80984e-14	-0.117759	0.020439	0.889(0.854,0.925)	8.33723e-09	1.3573e-05	0.318261	18	0.000140475
McRae AF et al	MDD	F2	cg01183595	11	46746236	rs4491174	11	46721605	C	A	0.124744	-0.0180011	0.0044	3.586e-05	0.537871	0.0473861	7.3477e-30	-0.0334672	0.00869553	0.967(0.951,0.984)	0.000118705	0.0082235	0.21268	20	0.0171627
McRae AF et al	MDD	FAM120A	cg14410137	9	96269920	rs79056932	9	96347713	G	A	0.0766871	0.0218985	0.0051	1.713e-05	0.324132	0.0526857	7.64249e-10	0.0675603	0.0191876	1.07(1.03,1.111)	0.000429848	0.0191724	0.152668	20	0.92665
McRae AF et al	MDD	HSPA1B	cg04835051	6	31794519	rs1008438	6	31783208	C	A	0.404908	-0.0128016	0.0033	8.735e-05	0.275318	0.0343734	1.15054e-15	-0.0464975	0.013318	0.955(0.93,0.98)	0.000480607	0.0195607	0.0977211	20	0.0222669
McRae AF et al	MDD	HSPA1B	cg06804823	6	31798635	rs2072633	6	31919578	A	G	0.350716	-0.010697	0.0033	0.001038	0.42379	0.0321786	1.30721e-39	-0.0252413	0.00801927	0.975(0.96,0.991)	0.00164628	0.0470202	0.0695801	20	0.00425272
McRae AF et al	MDD	HSPA1B	cg16372051	6	31794302	rs1008438	6	31783208	C	A	0.404908	-0.0128016	0.0033	8.735e-05	0.274625	0.0342214	1.01566e-15	-0.0466148	0.0133467	0.954(0.93,0.98)	0.000478335	0.0195607	0.188514	20	0.0215104
McRae AF et al	MDD	HSPA5	cg10997785	9	128004697	rs111810394	9	127964171	A	G	0.445808	-0.0149005	0.0032	3.289e-06	0.638456	0.030437	1.07903e-97	-0.0233383	0.0051341	0.977(0.967,0.987)	5.47421e-06	0.00104847	0.0931947	20	0.222255
McRae AF et al	MDD	HSPA5	cg13769004	9	128004122	rs359580	9	127958261	G	A	0.45092	-0.014799	0.0034	1.088e-05	0.179836	0.0305385	3.88934e-09	-0.0822915	0.02351	0.921(0.88,0.964)	0.000464768	0.0195607	0.251879	6	0.0910128
McRae AF et al	MDD	MAPK3	cg08464513	16	30136024	rs8061772	16	30119525	C	A	0.144172	0.0217028	0.0049	1.148e-05	-0.553878	0.0448914	5.64176e-35	-0.0391833	0.00939946	0.962(0.944,0.979)	3.06373e-05	0.00334542	0.715432	20	0.969658
McRae AF et al	MDD	MAPKAP1	cg13590414	9	128173245	rs3122938	9	128157326	T	C	0.337423	0.0118989	0.0034	0.0004024	-0.647152	0.0320497	1.1478e-90	-0.0183866	0.00533212	0.982(0.972,0.992)	0.000564179	0.0221321	0.120736	20	0.00464138
McRae AF et al	MDD	MAPT	cg00846647	17	44060252	rs62063271	17	44036047	A	G	0.235174	0.0158044	0.0039	4.792e-05	-1.18696	0.0317564	9.22815e-306	-0.0133151	0.00330496	0.987(0.98,0.993)	5.60592e-05	0.00507025	0.329462	20	0.596594
McRae AF et al	MDD	MAPT	cg02228913	17	44058016	rs112572874	17	44072984	G	A	0.236196	0.0194987	0.0041	1.827e-06	-1.38556	0.0267803	0	-0.0140728	0.00297157	0.986(0.98,0.992)	2.18187e-06	0.000592013	0.420314	20	0.869951
McRae AF et al	MDD	MAPT	cg05301556	17	43971177	rs10445363	17	43914558	A	G	0.235174	0.0152038	0.0039	9.206e-05	-0.558812	0.0393179	7.64548e-46	-0.0272074	0.00723687	0.973(0.959,0.987)	0.000170215	0.0100976	0.448127	20	0.73023
McRae AF et al	MDD	MAPT	cg05772917	17	44027251	rs112155389	17	43758078	A	G	0.235174	0.0160013	0.004	6.194e-05	0.303643	0.0394199	1.33132e-14	0.0526977	0.0148439	1.054(1.024,1.085)	0.000385055	0.017413	0.746168	12	0.746041
McRae AF et al	MDD	MAPT	cg11117266	17	43971461	rs112073200	17	44201791	C	G	0.236196	0.0158044	0.0039	5.681e-05	-0.263893	0.0391486	1.57522e-11	-0.0598896	0.0172438	0.942(0.911,0.974)	0.000514452	0.0206797	0.36411	11	0.732333
McRae AF et al	MDD	MAPT	cg21705961	17	44060775	rs17689882	17	43906828	A	G	0.234151	0.0153023	0.0039	8.198e-05	-0.736163	0.0364129	6.92222e-91	-0.0207866	0.00539659	0.979(0.969,0.99)	0.000117252	0.0082235	0.285318	20	0.620425
McRae AF et al	MDD	MAPT	cg23202277	17	43971911	rs112995313	17	43795768	C	T	0.235174	0.0160997	0.004	5.124e-05	0.405064	0.0375729	4.24474e-27	0.0397461	0.0105408	1.041(1.019,1.062)	0.000162788	0.0100976	0.178897	20	0.720555
McRae AF et al	MDD	MDH2	cg16489192	7	75678113	rs3973173	7	75732997	G	A	0.329243	-0.0139975	0.0033	2.755e-05	-0.840926	0.0316014	5.14476e-156	0.0166454	0.00397379	1.017(1.009,1.025)	2.80447e-05	0.00334542	0.356256	20	0.793858
McRae AF et al	MDD	MDH2	cg22103003	7	75702603	rs869804	7	75688954	G	A	0.329243	-0.0136021	0.0033	4.107e-05	-0.838252	0.0311555	1.89755e-159	0.0162267	0.00398269	1.016(1.008,1.024)	4.61506e-05	0.00455353	0.32579	20	0.774249
McRae AF et al	MDD	MDH2	cg25797912	7	75678053	rs10230301	7	75754595	C	T	0.328221	-0.0137035	0.0033	3.972e-05	-0.300735	0.0346958	4.40698e-18	0.0455666	0.0121674	1.047(1.022,1.072)	0.000180413	0.0104897	0.403241	20	0.756338
McRae AF et al	MDD	MDH2	cg26942532	7	75678159	rs28689051	7	75763624	A	G	0.347648	-0.0123965	0.0033	0.0001734	-0.563129	0.0327995	4.54699e-66	0.0220136	0.00599874	1.022(1.01,1.034)	0.000242828	0.0127524	0.111016	20	0.596795
McRae AF et al	MDD	NUDT1	cg13748354	7	2289888	rs10447541	7	2301578	G	T	0.373211	0.0142973	0.0034	1.886e-05	-1.21192	0.0204373	0	-0.0117972	0.00281251	0.988(0.983,0.994)	2.73406e-05	0.00334542	0.0624849	20	1.32919e-09
McRae AF et al	MDD	PARP1	cg18764804	1	226596668	rs56033994	1	226545433	C	A	0.154397	0.0141987	0.004	0.0004354	0.337355	0.0458384	1.84379e-13	0.0420884	0.013164	1.043(1.016,1.07)	0.00138757	0.0422247	0.143584	6	0.000106595
McRae AF et al	MDD	PIK3R1	cg03871267	5	67483475	rs12188596	5	67492833	G	A	0.095092	-0.0193969	0.0055	0.0004335	-0.805816	0.0538179	1.10205e-50	0.0240711	0.00701215	1.024(1.01,1.039)	0.000597439	0.0226193	0.0602895	20	0.383204
McRae AF et al	MDD	POR	cg01676795	7	75586348	rs76021834	7	75607155	G	A	0.308793	-0.0154995	0.0034	4.481e-06	-0.220315	0.0350981	3.44904e-10	0.0703515	0.0190728	1.073(1.034,1.114)	0.000225507	0.0120369	0.393011	15	0.775876
McRae AF et al	MDD	PTK2B	cg18734877	8	27297419	rs1106359	8	27309339	C	T	0.396728	-0.0110003	0.0031	0.00046	0.624996	0.0313358	1.65309e-88	-0.0176006	0.00503792	0.983(0.973,0.992)	0.000476523	0.0195607	0.114857	20	0.422731
McRae AF et al	MDD	RPTOR	cg09977718	17	78854273	rs2016817	17	78859004	T	C	0.252556	-0.0120017	0.0036	0.0008069	-0.734158	0.0337454	6.08676e-105	0.0163476	0.00496082	1.016(1.007,1.026)	0.000982995	0.0333374	0.257615	20	0.225334
McRae AF et al	MDD	RPTOR	cg13831388	17	78857859	rs2016817	17	78859004	T	C	0.252556	-0.0120017	0.0036	0.0008069	0.643046	0.0338024	1.08608e-80	-0.0186639	0.00568367	0.982(0.971,0.993)	0.00102428	0.0336873	0.20771	20	0.227294
McRae AF et al	MDD	SLC8A1	cg00610991	2	40677600	rs10192833	2	40627495	T	C	0.41002	-0.0187038	0.0036	1.814e-07	-0.201278	0.032986	1.04802e-09	0.0929254	0.0234908	1.097(1.048,1.149)	7.62722e-05	0.00636775	0.193086	11	0.976876
McRae AF et al	MDD	STK24	cg03701759	13	99174930	rs7317938	13	99234361	T	C	0.360941	0.0133011	0.0035	0.0001328	0.34848	0.0333028	1.26421e-25	0.038169	0.0106855	1.039(1.017,1.061)	0.000354206	0.0162436	0.43973	20	0.788914
McRae AF et al	MDD	STK24	cg09504131	13	99174875	rs4772104	13	99235677	A	G	0.329243	0.0145043	0.0038	0.0001178	0.538022	0.0337036	2.30137e-57	0.0269586	0.007262	1.027(1.013,1.042)	0.000205402	0.0115308	0.191106	20	0.814187
McRae AF et al	MDD	TLR4	cg09735465	9	120507228	rs10759940	9	120513484	C	T	0.484663	-0.015205	0.0031	7.501e-07	-0.183796	0.0327858	2.07092e-08	0.0827277	0.0224109	1.086(1.04,1.135)	0.000223028	0.0120369	0.480796	4	0.0124033
McRae AF et al	MDD	TLR4	cg13892386	9	120508122	rs17421726	9	120512831	T	C	0.095092	0.0195967	0.0051	0.0001296	-1.02378	0.0550673	3.76914e-77	-0.0191415	0.00508682	0.981(0.971,0.991)	0.000167911	0.0100976	0.222314	20	0.000167476
McRae AF et al	MDD	TLR4	cg21242448	9	120510294	rs10759939	9	120513440	A	G	0.484663	-0.0137035	0.0032	2.225e-05	-1.34926	0.0134585	0	0.0101563	0.00237383	1.01(1.006,1.015)	1.88215e-05	0.00266447	0.134069	20	0.0122814
McRae AF et al	MDD	TLR9	cg22484793	3	52261325	rs187084	3	52261031	G	A	0.428425	-0.0156011	0.0033	2.275e-06	0.553199	0.0321537	2.44327e-66	-0.0282015	0.00618641	0.972(0.96,0.984)	5.14894e-06	0.00104781	0.0713242	20	0.0218669
McRae AF et al	MDD	TPH1	cg00428568	11	18067256	rs7950282	11	18069890	G	A	0.43047	0.0119977	0.0031	0.0001122	0.416067	0.0324521	1.2517e-37	0.0288361	0.00778279	1.029(1.014,1.045)	0.000211303	0.0116611	0.446448	20	0.482806
McRae AF et al	MDD	TRPV4	cg10794374	12	110278745	rs6606743	12	110279179	G	A	0.493865	-0.0116024	0.003	0.0001386	0.515371	0.0315313	4.7416e-60	-0.0225128	0.00598179	0.978(0.966,0.989)	0.000167516	0.0100976	0.52766	20	0.493353
McRae AF et al	MDD	VARS2	cg04966294	6	30893104	rs28732097	6	31081503	G	C	0.0511247	0.0315956	0.0077	4.266e-05	0.549174	0.0697908	3.57887e-15	0.0575329	0.0158129	1.059(1.027,1.093)	0.000274387	0.0137447	0.958819	20	0.3285
McRae AF et al	MDD	VARS2	cg07906263	6	30893133	rs28732097	6	31081503	G	C	0.0511247	0.0315956	0.0077	4.266e-05	-1.1248	0.0657302	1.2002e-65	-0.0280899	0.00703972	0.972(0.959,0.986)	6.60151e-05	0.00565645	0.585466	20	0.248657
McRae AF et al	MDD	VARS2	cg08177495	6	30878952	rs28732097	6	31081503	G	C	0.0511247	0.0315956	0.0077	4.266e-05	0.434213	0.0689332	2.99488e-10	0.0727651	0.0211639	1.075(1.032,1.121)	0.000585659	0.0224342	0.795252	10	0.283951
McRae AF et al	MDD	VARS2	cg26784891	6	30884124	rs28732097	6	31081503	G	C	0.0511247	0.0315956	0.0077	4.266e-05	0.529011	0.0693129	2.30757e-14	0.0597257	0.0165257	1.062(1.028,1.096)	0.000301386	0.0142219	0.639355	20	0.0815102
McRae AF et al	BD	AGRN	cg07787977	1	962651	rs71628928	1	1007222	T	G	0.163599	0.0426988	0.0114	0.0001884	-0.387381	0.0460047	3.74986e-17	-0.110224	0.0322084	0.896(0.841,0.954)	0.000621117	0.0241208	0.757106	9	0.795829
McRae AF et al	BD	AGRN	cg17021880	1	964506	rs3934834	1	1005806	T	C	0.169734	0.0380031	0.0109	0.0004921	-0.639876	0.045992	5.29791e-44	-0.0593913	0.0175613	0.942(0.91,0.975)	0.00071975	0.0249932	0.19985	20	0.759826
McRae AF et al	BD	AGRN	cg25774148	1	964497	rs3934834	1	1005806	T	C	0.169734	0.0380031	0.0109	0.0004921	-0.677529	0.0458136	1.7297e-49	-0.0560907	0.0165289	0.945(0.915,0.977)	0.000690083	0.0249932	0.154888	20	0.713981
McRae AF et al	BD	AS3MT	cg18534077	10	104628846	rs12219247	10	104613361	G	A	0.347648	-0.0368043	0.0082	6.657e-06	0.564948	0.0342849	5.2751e-61	-0.0651464	0.0150434	0.937(0.91,0.965)	1.4873e-05	0.00257113	0.203303	20	0.92303
McRae AF et al	BD	AS3MT	cg25143771	10	104629124	rs12219246	10	104613355	G	A	0.367076	-0.0333961	0.0081	3.72e-05	0.20702	0.0339174	1.03674e-09	-0.161318	0.0472168	0.851(0.776,0.934)	0.000634224	0.0241208	0.845981	11	0.837954
McRae AF et al	BD	ASL	cg02423318	7	65509125	rs444475	7	65509290	T	C	0.394683	-0.0271965	0.0078	0.0004754	0.318125	0.033725	3.98806e-21	-0.08549	0.02614	0.918(0.872,0.966)	0.00107372	0.0295729	0.0638008	20	0.500734
McRae AF et al	BD	ASL	cg24568150	7	65508862	rs444475	7	65509290	T	C	0.394683	-0.0271965	0.0078	0.0004754	0.394608	0.0338522	2.11859e-31	-0.0689203	0.0206318	0.933(0.896,0.972)	0.000836296	0.0263888	0.267695	18	0.501494
McRae AF et al	BD	CACNA1C	cg03885818	12	2299830	rs7957545	12	2324042	C	T	0.364008	0.062301	0.008	9.347e-15	-0.894465	0.0283498	1.73639e-218	-0.0696517	0.00921231	0.933(0.916,0.95)	4.00841e-14	1.30273e-10	0.167472	20	0.7667
McRae AF et al	BD	CACNA1C	cg09436713	12	2323135	rs2238049	12	2306128	G	A	0.371166	0.0582967	0.0075	1.087e-14	-0.377009	0.0323331	2.03631e-31	-0.154629	0.0239084	0.857(0.818,0.898)	9.95843e-11	1.61824e-07	0.270441	20	0.916267
McRae AF et al	BD	CAPN3	cg10005744	15	42651086	rs113155987	15	42623234	T	C	0.0766871	0.0559039	0.0138	5.16e-05	0.351036	0.0623853	1.83474e-08	0.159254	0.0484403	1.173(1.066,1.289)	0.00101034	0.0293939	0.178826	17	0.344791
McRae AF et al	BD	CASP3	cg02249911	4	185570676	rs113420705	4	185570553	C	T	0.264826	-0.0281987	0.0083	0.0006554	0.962897	0.0331657	2.52877e-185	-0.0292852	0.00867864	0.971(0.955,0.988)	0.00073976	0.0249932	0.678429	20	0.514513
McRae AF et al	BD	CD40	cg19785066	20	44746655	rs6065926	20	44735854	A	G	0.255624	0.0353961	0.0085	3.298e-05	0.249529	0.036719	1.0783e-11	0.141852	0.0399511	1.152(1.066,1.246)	0.000384304	0.0194788	0.190844	16	0.0106739
McRae AF et al	BD	COMT	cg10122187	22	19938620	rs13306278	22	19929027	T	C	0.149284	0.0352956	0.011	0.001271	-0.691393	0.0450587	3.86906e-53	-0.05105	0.016254	0.95(0.92,0.981)	0.00168511	0.0399753	0.214035	20	0.225603
McRae AF et al	BD	CREBBP	cg07628416	16	4033297	rs2239307	16	4042449	C	T	0.218814	0.031799	0.0099	0.001283	0.869869	0.0362155	1.7507e-127	0.0365561	0.0114823	1.037(1.014,1.061)	0.00145415	0.035803	0.152386	20	0.380954
McRae AF et al	BD	CREBBP	cg08098950	16	4033226	rs2239307	16	4042449	C	T	0.218814	0.031799	0.0099	0.001283	0.90779	0.0360965	1.45047e-139	0.035029	0.0109942	1.036(1.014,1.058)	0.00144185	0.035803	0.156989	20	0.380954
McRae AF et al	BD	CUL3	cg06867755	2	225397387	rs3845840	2	225359100	A	G	0.331288	-0.0299956	0.0079	0.0001473	0.267643	0.0342665	5.69042e-15	-0.112073	0.0328198	0.894(0.838,0.953)	0.000638273	0.0241208	0.142773	6	0.954271
McRae AF et al	BD	CYP17A1	cg09201719	10	104596890	rs12241517	10	104621068	G	A	0.346626	-0.0358979	0.0077	3.628e-06	0.192544	0.0332572	7.05774e-09	-0.18644	0.0513448	0.83(0.75,0.918)	0.00028218	0.0165483	0.782902	8	0.873663
McRae AF et al	BD	CYP2D6	cg04692870	22	42525206	rs2284087	22	42485671	T	C	0.4591	0.0240973	0.0074	0.001156	0.418844	0.0326173	9.63937e-38	0.0575329	0.0182269	1.059(1.022,1.098)	0.00159685	0.0384427	0.0653261	20	0.000528502
McRae AF et al	BD	DDAH2	cg10041232	6	31700237	rs501942	6	31840477	T	C	0.0715746	-0.0515957	0.0124	2.962e-05	-0.261685	0.0465899	1.94555e-08	0.197167	0.0589712	1.218(1.085,1.367)	0.000827427	0.0263888	0.819319	7	0.231865
McRae AF et al	BD	DDAH2	cg18402034	6	31698651	rs1800628	6	31546850	A	G	0.0777096	-0.0518047	0.0122	2.226e-05	-0.368471	0.0439927	5.48799e-17	0.140594	0.0371217	1.151(1.07,1.238)	0.000152252	0.0117814	0.0645833	20	0.307213
McRae AF et al	BD	DNM2	cg17710535	19	10819994	rs11085744	19	10819967	C	T	0.478528	-0.0318003	0.0078	4.879e-05	-0.366685	0.0325226	1.7483e-29	0.0867238	0.0226196	1.091(1.043,1.14)	0.000126074	0.0117814	0.71669	20	0.867694
McRae AF et al	BD	DRD2	cg08948964	11	113285594	rs11608109	11	113303448	G	C	0.388548	0.0255995	0.0076	0.0007137	-0.243325	0.0322395	4.43956e-14	-0.105207	0.0342033	0.9(0.842,0.963)	0.00209846	0.0457201	0.16737	19	0.040489
McRae AF et al	BD	EGR1	cg26069252	5	137800343	rs111549735	5	137798584	G	T	0.443763	0.0266007	0.0074	0.0003462	0.336686	0.0317496	2.84239e-26	0.0790074	0.0232074	1.082(1.034,1.133)	0.000663076	0.0247701	0.0511679	20	0.0567499
McRae AF et al	BD	EIF2AK2	cg18845960	2	37387350	rs3856500	2	37387286	A	T	0.415133	-0.0258042	0.0076	0.0007208	-0.37838	0.0333263	7.10245e-30	0.0681965	0.0209645	1.071(1.027,1.115)	0.00114214	0.0309328	0.776398	20	0.43115
McRae AF et al	BD	EIF4G1	cg06294803	3	184033282	rs55829914	3	184047354	G	A	0.234151	0.032203	0.0088	0.0002568	0.211883	0.036968	9.9531e-09	0.151985	0.0492758	1.164(1.057,1.282)	0.00203984	0.0453048	0.873177	11	0.698888
McRae AF et al	BD	FARS2	cg05329576	6	5261291	rs2753249	6	5263475	G	T	0.254601	-0.0284028	0.0086	0.0009624	0.795818	0.0338117	1.71629e-122	-0.0356901	0.0109124	0.965(0.945,0.986)	0.00107316	0.0295729	0.989812	20	0.477699
McRae AF et al	BD	FARS2	cg09085698	6	5261316	rs13191012	6	5261292	A	G	0.256646	-0.0288984	0.0086	0.0007497	-0.922909	0.0322824	9.30861e-180	0.0313123	0.00938251	1.032(1.013,1.051)	0.000845954	0.0263888	0.787316	20	0.497108
McRae AF et al	BD	FKBP5	cg00052684	6	35694245	rs76917354	6	35694245	T	C	0.0715746	0.054604	0.0161	0.0006645	0.556878	0.0667946	7.60902e-17	0.0980539	0.0312118	1.103(1.038,1.173)	0.0016805	0.0399753	0.837552	19	0.670454
McRae AF et al	BD	FTO	cg09243909	16	53871485	rs72805646	16	53881965	A	C	0.134969	-0.0446004	0.0115	0.0001075	-0.440032	0.046745	4.80098e-21	0.101357	0.0282656	1.107(1.047,1.17)	0.000335934	0.0182542	0.948767	10	0.760321
McRae AF et al	BD	GGT1	cg26486070	22	25003675	rs4820600	22	24993367	A	G	0.374233	0.0309026	0.0082	0.0001594	0.484346	0.0334557	1.68744e-47	0.0638027	0.0174943	1.066(1.03,1.103)	0.00026525	0.0163236	0.418351	5	0.779829
McRae AF et al	BD	GGT1	cg27200006	22	25003854	rs2017869	22	24997309	C	G	0.377301	0.0297996	0.0078	0.0001467	0.558903	0.0327329	2.29115e-65	0.0533181	0.014301	1.055(1.026,1.085)	0.000192792	0.0137408	0.234716	6	0.781677
McRae AF et al	BD	HSPA1B	cg06804823	6	31798635	rs2072633	6	31919578	A	G	0.350716	-0.025995	0.0076	0.0005811	0.42379	0.0321786	1.30721e-39	-0.0613392	0.0185283	0.941(0.907,0.975)	0.000931088	0.0277618	0.0705691	20	0.0152803
McRae AF et al	BD	HSPA9	cg10920316	5	137946599	rs34858014	5	137944006	C	T	0.448875	-0.0340016	0.0076	7.696e-06	-0.428789	0.032968	1.12803e-38	0.0792967	0.0187436	1.083(1.043,1.123)	2.33073e-05	0.00344312	0.163227	20	0.665402
McRae AF et al	BD	HSPA9	cg27641051	5	137911203	rs10900855	5	137937537	T	C	0.244376	-0.0533038	0.0097	3.293e-08	-0.222243	0.0391489	1.37182e-08	0.239845	0.0607452	1.271(1.128,1.432)	7.86853e-05	0.00913312	0.5423	8	0.99752
McRae AF et al	BD	IGF1R	cg15903819	15	99497082	rs72752895	15	99497467	T	G	0.156442	0.0352956	0.0099	0.000375	0.370377	0.044631	1.05307e-16	0.0952965	0.0290918	1.1(1.039,1.165)	0.00105396	0.0295291	0.158664	15	0.686802
McRae AF et al	BD	IGF1R	cg20891771	15	99143542	rs6598534	15	99143302	A	G	0.493865	-0.0247024	0.0078	0.001631	-0.47476	0.0316021	5.18454e-51	0.0520313	0.0167904	1.053(1.019,1.089)	0.00194265	0.0444165	0.214907	20	0.306649
McRae AF et al	BD	MAPK1	cg03321319	22	22222323	rs9607340	22	22222320	G	T	0.49182	-0.0238044	0.0075	0.001584	-0.390366	0.0317874	1.1524e-34	0.0609797	0.019844	1.063(1.022,1.105)	0.00211955	0.0457201	0.386782	20	0.335768
McRae AF et al	BD	MAPK10	cg00324827	4	86936356	rs1201	4	86936468	G	A	0.126789	0.0591981	0.0123	1.5e-06	-0.870403	0.0437112	3.16477e-88	-0.0680123	0.0145383	0.934(0.908,0.961)	2.89473e-06	0.00078399	0.547217	20	0.998125
McRae AF et al	BD	MAPK12	cg00361695	22	50699354	rs2272855	22	50699404	C	T	0.473415	0.0299956	0.0082	0.0002454	-0.449954	0.0315903	4.92594e-46	-0.0666637	0.0188155	0.936(0.902,0.971)	0.000395569	0.0194788	0.694408	20	0.629691
McRae AF et al	BD	MCL1	cg13175981	1	150552382	rs11204679	1	150583670	G	C	0.474438	0.0263985	0.0075	0.0004028	-0.430974	0.0305392	3.19567e-45	-0.0612531	0.0179356	0.941(0.908,0.974)	0.000637414	0.0241208	0.684668	20	0.00821557
McRae AF et al	BD	MDH2	cg06772202	7	75678527	rs56965035	7	75795670	A	G	0.328221	-0.0332026	0.0083	6.537e-05	-0.262002	0.0348318	5.39765e-14	0.126727	0.0358805	1.135(1.058,1.218)	0.000412574	0.0195906	0.170626	20	0.782767
McRae AF et al	BD	MDH2	cg16489192	7	75678113	rs3973173	7	75732997	G	A	0.329243	-0.0327963	0.0083	7.953e-05	-0.840926	0.0316014	5.14476e-156	0.0390002	0.00997829	1.04(1.02,1.06)	9.28694e-05	0.0104078	0.0903918	20	0.765588
McRae AF et al	BD	MDH2	cg22103003	7	75702603	rs869804	7	75688954	G	A	0.329243	-0.0273038	0.008	0.000631	-0.838252	0.0311555	1.89755e-159	0.0325723	0.00962015	1.033(1.014,1.053)	0.00070959	0.0249932	0.358689	20	0.728822
McRae AF et al	BD	MDH2	cg25797912	7	75678053	rs10230301	7	75754595	C	T	0.328221	-0.0332026	0.0083	6.331e-05	-0.300735	0.0346958	4.40698e-18	0.110405	0.0303965	1.117(1.052,1.185)	0.000281063	0.0165483	0.150441	20	0.725854
McRae AF et al	BD	MRPS14	cg23647264	1	174998950	rs6425281	1	174418922	C	G	0.46319	0.0358966	0.0078	3.743e-06	0.176745	0.0310798	1.29432e-08	0.203099	0.056772	1.225(1.096,1.369)	0.000346977	0.0184865	0.713734	9	0.855459
McRae AF et al	BD	MTHFR	cg17514528	1	11862907	rs1994798	1	11854755	G	A	0.40184	-0.0243952	0.0076	0.001322	-0.429934	0.0326323	1.22044e-39	0.0567416	0.0181942	1.058(1.021,1.097)	0.00181672	0.0421738	0.15447	20	0.409898
McRae AF et al	BD	MTHFR	cg17745097	1	11863365	rs6541003	1	11855867	G	A	0.391616	-0.0249999	0.0075	0.0008929	-0.402294	0.0337911	1.11007e-32	0.0621434	0.01936	1.064(1.024,1.105)	0.0013279	0.0342514	0.261921	20	0.397982
McRae AF et al	BD	NDUFS2	cg11801851	1	161169164	rs1136207	1	161183516	T	C	0.138037	0.0391047	0.011	0.0003834	-0.471746	0.0475909	3.67265e-23	-0.0828936	0.0247718	0.92(0.877,0.966)	0.000819024	0.0263888	0.057403	14	0.66398
McRae AF et al	BD	NOD2	cg18177814	16	50730881	rs5743263	16	50730865	C	T	0.0460123	0.0698969	0.0226	0.00193	1.38463	0.0826851	6.07359e-63	0.0504805	0.0165981	1.052(1.018,1.087)	0.00235523	0.0493839	0.159223	20	0.5112
McRae AF et al	BD	NUDT1	cg12823233	7	2316876	rs7792045	7	2316852	T	C	0.384458	-0.0305971	0.008	0.000136	-1.07853	0.024574	0	0.0283693	0.00744561	1.029(1.014,1.044)	0.000138856	0.0117814	0.327136	20	0.0650469
McRae AF et al	BD	NUDT1	cg20185615	7	2316906	rs12535174	7	2310974	T	C	0.383436	-0.0304031	0.008	0.0001366	-0.994654	0.0265667	8.77684e-307	0.0305665	0.00808433	1.031(1.015,1.048)	0.000156225	0.0118077	0.344308	20	0.0606607
McRae AF et al	BD	PARP1	cg18590995	1	226558496	rs12143101	1	226545785	C	G	0.154397	0.0352024	0.0097	0.0002786	0.379183	0.0460038	1.68748e-16	0.0928375	0.0279512	1.097(1.039,1.159)	0.000895611	0.0274598	0.164611	15	0.270508
McRae AF et al	BD	PARP1	cg18764804	1	226596668	rs56033994	1	226545433	C	A	0.154397	0.0352956	0.0097	0.0002635	0.337355	0.0458384	1.84379e-13	0.104625	0.0320754	1.11(1.043,1.182)	0.00110696	0.0302321	0.704079	7	0.234227
McRae AF et al	BD	PDIA2	cg10010898	16	339598	rs214249	16	348687	G	T	0.378323	-0.0260965	0.0078	0.0008061	0.259307	0.0324985	1.47482e-15	-0.100639	0.0326175	0.904(0.848,0.964)	0.00203252	0.0453048	0.712679	20	0.403605
McRae AF et al	BD	PRKCB	cg03503785	16	23962572	rs196001	16	23962504	G	A	0.428425	-0.0334017	0.0077	1.673e-05	0.348969	0.0325298	7.54662e-27	-0.0957153	0.0238007	0.909(0.867,0.952)	5.78185e-05	0.00722732	0.18835	20	0.941124
McRae AF et al	BD	PRKCB	cg26685404	16	23957272	rs9940744	16	23943445	G	A	0.360941	-0.0288984	0.0078	0.0002281	0.846746	0.0300647	1.60912e-174	-0.0341288	0.0092911	0.966(0.949,0.984)	0.000239461	0.0152598	0.151856	20	0.612563
McRae AF et al	BD	PRKCZ	cg00300046	1	2084595	rs424079	1	2071340	C	A	0.385481	-0.0292023	0.0076	0.0001237	0.420069	0.0331852	1.00635e-36	-0.0695178	0.0189074	0.933(0.899,0.968)	0.000236229	0.0152598	0.304235	20	0.812494
McRae AF et al	BD	PRKCZ	cg00981070	1	2046702	rs55826501	1	2059143	A	G	0.281186	-0.0298015	0.0082	0.0003017	0.759382	0.0347596	8.36239e-106	-0.0392444	0.0109467	0.962(0.941,0.982)	0.000337001	0.0182542	0.390055	20	0.632676
McRae AF et al	BD	PRKCZ	cg03732007	1	2071316	rs424079	1	2071340	C	A	0.385481	-0.0292023	0.0076	0.0001237	0.846968	0.0301759	2.42968e-173	-0.0344786	0.00905688	0.966(0.949,0.983)	0.000140722	0.0117814	0.867385	20	0.789304
McRae AF et al	BD	PRKCZ	cg04347414	1	2084519	rs424079	1	2071340	C	A	0.385481	-0.0292023	0.0076	0.0001237	0.720711	0.031057	3.95584e-119	-0.0405187	0.0106887	0.96(0.94,0.981)	0.000150169	0.0117814	0.313254	20	0.802027
McRae AF et al	BD	PRKCZ	cg05340048	1	2084319	rs169037	1	2095582	T	G	0.384458	-0.0298015	0.0077	9.836e-05	0.673889	0.0320309	2.90099e-98	-0.0442231	0.0116179	0.957(0.935,0.979)	0.000140976	0.0117814	0.213121	20	0.833064
McRae AF et al	BD	PRKCZ	cg06757383	1	2008579	rs262692	1	2112577	A	C	0.342536	-0.0350968	0.0082	1.886e-05	0.183635	0.033191	3.15397e-08	-0.191123	0.056456	0.826(0.74,0.923)	0.000710897	0.0249932	0.493511	9	0.81089
McRae AF et al	BD	PRKCZ	cg09261593	1	2058612	rs427811	1	2075560	G	T	0.289366	-0.0291024	0.0082	0.0003831	0.724453	0.035003	3.69628e-95	-0.0401715	0.0114841	0.961(0.939,0.982)	0.000468735	0.0203359	0.268684	20	0.644241
McRae AF et al	BD	PRKCZ	cg09560161	1	2065242	rs262684	1	2118359	G	A	0.384458	-0.0302964	0.0077	9.121e-05	0.606272	0.031987	4.11795e-80	-0.0499716	0.0129713	0.951(0.927,0.976)	0.000116935	0.0117814	0.369821	20	0.817621
McRae AF et al	BD	PRKCZ	cg12718519	1	2058417	rs3107147	1	2048729	G	A	0.392638	-0.0246001	0.0076	0.001266	1.15661	0.0227205	0	-0.0212692	0.0065842	0.979(0.966,0.992)	0.00123646	0.0326706	0.0516723	20	0.267109
McRae AF et al	BD	PRKCZ	cg13480549	1	2058790	rs427811	1	2075560	G	T	0.289366	-0.0291024	0.0082	0.0003831	0.596408	0.0358933	5.32591e-62	-0.0487961	0.0140591	0.952(0.926,0.979)	0.000518942	0.0216226	0.148626	20	0.59656
McRae AF et al	BD	PRKCZ	cg15033013	1	2082458	rs262650	1	2093734	T	C	0.291411	-0.0297044	0.0082	0.0003232	-1.10343	0.0304188	4.06848e-288	0.0269201	0.00746834	1.027(1.012,1.042)	0.00031268	0.0175209	0.203234	20	0.65393
McRae AF et al	BD	PRKCZ	cg15481172	1	2059086	rs10797427	1	2060732	C	T	0.392638	-0.027104	0.0078	0.0005166	0.597422	0.0319352	4.31502e-78	-0.0453683	0.0132794	0.956(0.931,0.981)	0.000634467	0.0241208	0.241783	20	0.376653
McRae AF et al	BD	PRKCZ	cg16048006	1	2065263	rs262684	1	2118359	G	A	0.384458	-0.0302964	0.0077	9.121e-05	0.489516	0.0327922	2.17276e-50	-0.0618905	0.016267	0.94(0.91,0.97)	0.000142	0.0117814	0.668686	20	0.821536
McRae AF et al	BD	PRKCZ	cg17426766	1	2046864	rs78665901	1	2052513	G	A	0.286299	-0.0298986	0.0082	0.0002839	0.518878	0.0357991	1.31876e-47	-0.0576215	0.0162957	0.944(0.914,0.975)	0.000406239	0.0195906	0.404378	20	0.6181
McRae AF et al	BD	PRKCZ	cg18188739	1	2058941	rs427811	1	2075560	G	T	0.289366	-0.0291024	0.0082	0.0003831	0.286059	0.0370126	1.0866e-14	-0.101736	0.0315433	0.903(0.849,0.961)	0.00125855	0.0329862	0.129457	20	0.679964
McRae AF et al	BD	PRKCZ	cg18803110	1	2057439	rs10797427	1	2060732	C	T	0.392638	-0.027104	0.0078	0.0005166	0.451479	0.0327816	3.73929e-43	-0.0600338	0.017818	0.942(0.909,0.975)	0.000753634	0.0249932	0.119896	20	0.387747
McRae AF et al	BD	PRKCZ	cg19405842	1	2038661	rs3128334	1	2038662	G	A	0.362986	-0.0271965	0.0078	0.0004856	1.29086	0.0190014	0	-0.0210685	0.00605044	0.979(0.968,0.991)	0.000497411	0.0212709	0.131672	20	0.463341
McRae AF et al	BD	PRKCZ	cg19928739	1	2089555	rs262656	1	2088754	C	A	0.289366	-0.0297044	0.0082	0.0003034	-0.347473	0.036606	2.26097e-21	0.085487	0.025259	1.089(1.037,1.145)	0.000713304	0.0249932	0.13247	20	0.691853
McRae AF et al	BD	PRKCZ	cg22366001	1	2066006	rs11587831	1	2110848	G	T	0.218814	0.0386992	0.0101	0.000124	0.544504	0.03881	1.02138e-44	0.0710725	0.0192283	1.074(1.034,1.115)	0.00021881	0.0145129	0.174291	20	0.796668
McRae AF et al	BD	PRKCZ	cg22626579	1	2038628	rs364677	1	2071765	A	G	0.385481	-0.0292949	0.0076	0.000119	0.203422	0.0325081	3.91003e-10	-0.144011	0.0438801	0.866(0.795,0.944)	0.00103105	0.0293939	0.550127	11	0.80008
McRae AF et al	BD	PRKCZ	cg23682913	1	2080710	rs78609670	1	2045886	T	G	0.279141	-0.0314018	0.0083	0.0001717	0.24549	0.037341	4.88888e-11	-0.127915	0.0390087	0.88(0.815,0.95)	0.00104128	0.0294274	0.601398	19	0.665601
McRae AF et al	BD	PRKCZ	cg24445388	1	2084391	rs262669	1	2082489	A	G	0.384458	-0.0292966	0.0076	0.000118	0.517642	0.0330594	2.9322e-55	-0.0565963	0.0151203	0.945(0.917,0.973)	0.000181795	0.0134281	0.239499	20	0.81559
McRae AF et al	BD	PRKCZ	cg24577455	1	2069012	rs11587831	1	2110848	G	T	0.218814	0.0386992	0.0101	0.000124	-0.935036	0.036421	2.34092e-145	-0.041388	0.0109214	0.959(0.939,0.98)	0.000150869	0.0117814	0.0928836	20	0.79761
McRae AF et al	BD	PRKCZ	cg26910870	1	2046928	rs78665901	1	2052513	G	A	0.286299	-0.0298986	0.0082	0.0002839	0.29294	0.0368008	1.71831e-15	-0.102064	0.0307889	0.903(0.85,0.959)	0.000916586	0.0275824	0.220927	17	0.69791
McRae AF et al	BD	PXN	cg27168573	12	120700929	rs11065056	12	120670379	C	A	0.144172	0.0478046	0.0117	4.556e-05	0.480494	0.0463418	3.44976e-25	0.0994906	0.0261724	1.105(1.049,1.163)	0.000143904	0.0117814	0.156314	20	0.690267
McRae AF et al	BD	RPA1	cg05488279	17	1819770	rs66506713	17	1819511	T	C	0.373211	0.0319965	0.0084	0.0001379	0.236068	0.0341331	4.64265e-12	0.135539	0.0406228	1.145(1.058,1.24)	0.000848322	0.0263888	0.287838	3	0.121268
McRae AF et al	BD	RPA1	cg26693701	17	1821808	rs4790840	17	1829838	A	G	0.383436	0.0349953	0.0078	7.333e-06	0.182523	0.0325385	2.02972e-08	0.191731	0.054722	1.211(1.088,1.348)	0.0004588	0.0203359	0.294867	6	0.502383
McRae AF et al	BD	SMAD3	cg01624571	15	67417697	rs11631380	15	67427189	T	C	0.324131	-0.0263985	0.0079	0.0008743	0.26182	0.0336941	7.81745e-15	-0.100827	0.0328451	0.904(0.848,0.964)	0.00214225	0.0458047	0.488102	7	0.0139162
McRae AF et al	BD	SMAD3	cg03352169	15	67426538	rs10163156	15	67503637	A	G	0.425358	0.0409991	0.0079	1.847e-07	-0.256515	0.032455	2.70705e-15	-0.159831	0.0368432	0.852(0.793,0.916)	1.4369e-05	0.00257113	0.731537	20	0.988453
McRae AF et al	BD	SMAD3	cg10780949	15	67418316	rs7178291	15	67419682	A	G	0.328221	-0.0263029	0.0079	0.0009068	0.26347	0.0346974	3.11694e-14	-0.0998327	0.0327402	0.905(0.849,0.965)	0.00229421	0.0484169	0.571843	9	0.0133857
McRae AF et al	BD	SMAD3	cg22528123	15	67417964	rs12439500	15	67421320	T	C	0.326176	-0.025697	0.0079	0.001173	0.313944	0.034433	7.68468e-20	-0.0818521	0.0267172	0.921(0.874,0.971)	0.00218653	0.0464458	0.283786	17	0.0135275
McRae AF et al	BD	TLR4	cg14507310	9	121285184	rs7864314	9	121282616	C	T	0.484663	0.0235962	0.0075	0.001692	-0.48662	0.0319802	2.75814e-52	-0.04849	0.0157384	0.953(0.924,0.983)	0.00206311	0.0453048	0.551459	20	0.276897
McRae AF et al	BD	TLR9	cg22484793	3	52261325	rs187084	3	52261031	G	A	0.428425	-0.0430978	0.0076	1.194e-08	0.553199	0.0321537	2.44327e-66	-0.0779065	0.0144653	0.925(0.899,0.952)	7.21411e-08	7.81528e-05	0.0962224	20	0.136968
McRae AF et al	BD	TPO	cg13703866	2	1479523	rs11681087	2	1481494	T	C	0.121677	0.0401972	0.013	0.001886	-1.56312	0.0413045	0	-0.025716	0.00834441	0.975(0.959,0.991)	0.00205738	0.0453048	0.429669	20	0.337984
McRae AF et al	BD	VARS2	cg02149965	6	30883203	rs2523594	6	31326629	C	T	0.299591	-0.0353992	0.0078	6.128e-06	0.41944	0.0320841	4.68777e-39	-0.0843964	0.0196849	0.919(0.884,0.955)	1.80805e-05	0.00279817	0.0597044	20	0.969574
McRae AF et al	BD	VARS2	cg02601318	6	30882384	rs2596495	6	31323416	C	G	0.0940695	-0.0600033	0.0122	8.555e-07	0.33604	0.0440886	2.49928e-14	-0.17856	0.0432076	0.836(0.769,0.91)	3.58682e-05	0.00506833	0.0802685	20	0.937516
McRae AF et al	BD	VARS2	cg07945879	6	30879673	rs2233980	6	31079644	A	G	0.0838446	-0.0645041	0.0118	4.528e-08	0.366616	0.0426901	8.8618e-18	-0.175945	0.0381536	0.839(0.778,0.904)	3.99812e-06	0.000981853	0.547106	20	0.992527446032055
McRae AF et al	BD	VARS2	cg16113650	6	30883959	rs2249935	6	31327178	A	G	0.174847	-0.0463014	0.0095	1.044e-06	0.201305	0.0366363	3.914e-08	-0.230006	0.0630819	0.795(0.702,0.899)	0.0002662	0.0163236	0.0712182	17	0.919228
McRae AF et al	SCZ	ACADS	cg01535453	12	121163887	rs2066938	12	121160615	G	A	0.260736	0.0340016	0.0097	0.0004645	0.433598	0.0352947	1.08931e-34	0.0784172	0.0232638	1.082(1.033,1.132)	0.000749542	0.0159107	0.090768	20	0.371956
McRae AF et al	SCZ	ACADS	cg06196801	12	121164025	rs12829722	12	121155622	T	C	0.260736	0.0328022	0.0097	0.0007435	0.607163	0.0346794	1.24758e-68	0.0540253	0.0162712	1.056(1.022,1.09)	0.000899217	0.0185341	0.0656704	20	0.348431
McRae AF et al	SCZ	ACADS	cg10600917	12	121163489	rs3916	12	121177272	C	G	0.262781	0.0338981	0.0097	0.0004792	0.249138	0.0344514	4.77426e-13	0.136062	0.0432421	1.146(1.053,1.247)	0.00165233	0.0296783	0.210058	20	0.348888
McRae AF et al	SCZ	ACADS	cg27522780	12	121163493	rs34708625	12	121180019	C	T	0.262781	0.0335981	0.0097	0.0005483	0.282113	0.0348574	5.80503e-16	0.119095	0.0373999	1.126(1.047,1.212)	0.00145076	0.0269462	0.20949	20	0.349202
McRae AF et al	SCZ	ACADVL	cg03613822	17	7115140	rs507506	17	7118322	A	G	0.415133	-0.0332983	0.0089	0.0001944	-0.908081	0.0271361	1.61343e-245	0.0366688	0.00986195	1.037(1.017,1.058)	0.000200637	0.00500672	0.673171	20	0.738286
McRae AF et al	SCZ	ACADVL	cg13768953	17	7114967	rs507506	17	7118322	A	G	0.415133	-0.0332983	0.0089	0.0001944	-0.635976	0.0305777	4.44822e-96	0.0523578	0.0142189	1.054(1.025,1.084)	0.000231159	0.00566727	0.646915	20	0.738225
McRae AF et al	SCZ	ACADVL	cg16564940	17	7117310	rs11867639	17	7103074	G	A	0.400818	-0.0306035	0.009	0.0006603	0.211543	0.0329144	1.30091e-10	-0.144668	0.0481321	0.865(0.787,0.951)	0.00265017	0.0408651	0.789271	20	0.646267
McRae AF et al	SCZ	ACADVL	cg19466160	17	7117160	rs35224044	17	7116154	C	T	0.41411	-0.0331019	0.0089	0.0002133	0.242335	0.0323851	7.26866e-14	-0.136596	0.0410124	0.872(0.805,0.945)	0.000866629	0.0181603	0.721488	20	0.701482
McRae AF et al	SCZ	ACE	cg01719825	17	61548898	rs1800764	17	61550529	C	T	0.451943	-0.0366951	0.0088	2.82e-05	0.22057	0.0311534	1.44018e-12	-0.166365	0.0463019	0.847(0.773,0.927)	0.000326839	0.00774229	0.543986	15	0.981883
McRae AF et al	SCZ	ACE	cg04199256	17	61562197	rs4309	17	61559923	T	C	0.389571	0.0318003	0.0089	0.0003401	-0.17624	0.0323115	4.91363e-08	-0.180438	0.06037	0.835(0.742,0.94)	0.0028002	0.042576	0.586605	10	0.743971
McRae AF et al	SCZ	ACE	cg21657705	17	61574500	rs4353	17	61570422	G	A	0.436605	0.0335981	0.0087	0.0001102	-0.386762	0.0317759	4.40604e-34	-0.0868703	0.0235996	0.917(0.875,0.96)	0.000232308	0.00566727	0.236919	20	0.636692
McRae AF et al	SCZ	AS3MT	cg25143771	10	104629124	rs12219246	10	104613355	G	A	0.367076	-0.0618004	0.0089	4.952e-12	0.20702	0.0339174	1.03674e-09	-0.298524	0.0651178	0.742(0.653,0.843)	4.55363e-06	0.000177212	0.473755	11	0.0749757
McRae AF et al	SCZ	BCL2	cg05927017	18	60988155	rs62098660	18	60988146	A	G	0.473415	0.036301	0.0088	3.362e-05	-0.394248	0.0311469	1.01438e-36	-0.0920765	0.0234764	0.912(0.871,0.955)	8.77859e-05	0.00241153	0.391715	20	0.935947
McRae AF et al	SCZ	BCL2	cg16445842	18	60986860	rs949037	18	60979013	A	G	0.416155	-0.0310044	0.0088	0.0004511	-0.243819	0.0315424	1.07654e-14	0.127161	0.0396646	1.136(1.051,1.227)	0.00134634	0.0257379	0.256534	11	0.669796
McRae AF et al	SCZ	BCL2	cg23707289	18	60988099	rs1801018	18	60985879	C	T	0.473415	0.0369026	0.0087	2.494e-05	-0.582736	0.0296123	3.27525e-86	-0.0633264	0.0152724	0.939(0.911,0.967)	3.37669e-05	0.00102208	0.405494	20	0.950798
McRae AF et al	SCZ	BCL2	cg24408313	18	60988465	rs2551402	18	60990022	A	C	0.453988	-0.0324962	0.0087	0.0001963	0.436473	0.0316565	3.01854e-43	-0.0744519	0.020651	0.928(0.891,0.967)	0.000311857	0.00744132	0.110836	20	0.725166
McRae AF et al	SCZ	BDNF	cg10635145	11	27742435	rs11030104	11	27684517	G	A	0.220859	-0.047103	0.0107	1.019e-05	-0.631369	0.039485	1.498e-57	0.0746046	0.0175778	1.077(1.041,1.115)	2.19328e-05	0.0006961	0.364694	20	0.396606
McRae AF et al	SCZ	CACNA1C	cg26361533	12	2445561	rs3819530	12	2436797	A	G	0.403885	0.0443996	0.0088	4.975e-07	-0.249132	0.0329652	4.11162e-14	-0.178217	0.042471	0.837(0.77,0.909)	2.71425e-05	0.000845037	0.121848	12	1.51653e-07
McRae AF et al	SCZ	CASP2	cg25992874	7	142997642	rs4647322	7	142998021	C	T	0.0552147	0.0724954	0.0193	0.0001669	0.726889	0.0718427	4.60703e-24	0.0997338	0.0283222	1.105(1.045,1.168)	0.000429278	0.00995158	0.674022	11	0.85288
McRae AF et al	SCZ	CASP3	cg02249911	4	185570676	rs113420705	4	185570553	C	T	0.264826	-0.0284028	0.0097	0.003591	0.962897	0.0331657	2.52877e-185	-0.0294972	0.0101249	0.971(0.952,0.99)	0.00357581	0.0487055	0.384472	20	0.191748
McRae AF et al	SCZ	CD40	cg10536803	20	44781881	rs6074043	20	44781380	T	C	0.218814	0.0337016	0.0103	0.001111	0.355229	0.0373249	1.77885e-21	0.0948728	0.0306611	1.1(1.035,1.168)	0.00197319	0.0331533	0.130597	19	0.221067
McRae AF et al	SCZ	CD40	cg19785066	20	44746655	rs6065926	20	44735854	A	G	0.255624	0.0483996	0.0099	1.001e-06	0.249529	0.036719	1.0783e-11	0.193964	0.0488749	1.214(1.103,1.336)	7.2302e-05	0.00209164	0.837982	16	0.981894
McRae AF et al	SCZ	CD40	cg20852302	20	44784898	rs6074046	20	44784931	G	A	0.294479	-0.0289955	0.0096	0.00254	-0.497635	0.0351133	1.36076e-45	0.0582667	0.0197245	1.06(1.02,1.102)	0.00313656	0.0453224	0.818923	20	0.0718757
McRae AF et al	SCZ	CDC42	cg23987736	1	22380393	rs12740705	1	22421113	T	C	0.168712	-0.0412955	0.0125	0.0009526	0.39856	0.0495474	8.69391e-16	-0.103612	0.0339049	0.902(0.844,0.964)	0.00224347	0.0364871	0.35291	13	0.420049
McRae AF et al	SCZ	CLU	cg26027576	8	27441373	rs6558008	8	27438306	C	A	0.233129	-0.0673034	0.0103	6.682e-11	-0.457238	0.0383903	1.04652e-32	0.147196	0.025694	1.159(1.102,1.218)	1.01153e-08	9.44771e-07	0.110928	20	0.785594
McRae AF et al	SCZ	COX4I1	cg09351263	16	85864047	rs10438599	16	85870506	G	A	0.158487	0.0347975	0.0119	0.0034	1.65371	0.0254169	0	0.0210421	0.00720321	1.021(1.007,1.036)	0.00348675	0.0476912	0.443121	20	0.246107
McRae AF et al	SCZ	CRAT	cg26805528	9	131872542	rs6478862	9	131867365	T	C	0.274029	0.0327963	0.0094	0.000484	0.226414	0.0338422	2.22742e-11	0.144851	0.0468232	1.156(1.055,1.267)	0.00197764	0.0331533	0.0619783	15	0.22455
McRae AF et al	SCZ	CRHR1	cg16228356	17	43848958	rs17689882	17	43906828	A	G	0.234151	-0.0619038	0.0107	8.233e-09	-0.917366	0.0361815	8.0025e-142	0.0674799	0.0119636	1.07(1.045,1.095)	1.69628e-08	1.42183e-06	0.194445	20	0.857332
McRae AF et al	SCZ	CRHR1	cg16642545	17	43878769	rs111273167	17	43740967	T	C	0.235174	-0.0608975	0.0108	1.819e-08	-0.246458	0.0379255	8.11355e-11	0.247091	0.0580173	1.28(1.143,1.434)	2.05419e-05	0.000658347	0.237117	17	0.807722
McRae AF et al	SCZ	CRHR1	cg23762722	17	43817897	rs112746008	17	44126650	T	C	0.236196	-0.0611986	0.0109	1.921e-08	-0.61307	0.0371196	2.81058e-61	0.0998231	0.0187786	1.105(1.065,1.146)	1.06195e-07	6.38508e-06	0.267471	20	0.764267
McRae AF et al	SCZ	CRHR1	cg24063856	17	43863303	rs62057073	17	43861117	T	C	0.235174	-0.0627964	0.0108	5.188e-09	-0.315348	0.0387757	4.20106e-16	0.199134	0.0421007	1.22(1.124,1.325)	2.24594e-06	9.29364e-05	0.384622	12	0.838853
McRae AF et al	SCZ	CUL3	cg06170657	2	225449973	rs72972307	2	225313524	G	A	0.0316973	-0.0873971	0.029	0.002585	1.36102	0.108961	8.37227e-36	-0.0642144	0.021919	0.938(0.898,0.979)	0.00339365	0.0472079	0.674559	16	0.00211254
McRae AF et al	SCZ	CUL3	cg06867755	2	225397387	rs3845840	2	225359100	A	G	0.331288	-0.0517002	0.0092	1.665e-08	0.267643	0.0342665	5.69042e-15	-0.193169	0.0423465	0.824(0.759,0.896)	5.0762e-06	0.000190737	0.6945	6	0.966046
McRae AF et al	SCZ	CYP17A1	cg09201719	10	104596890	rs12241517	10	104621068	G	A	0.346626	-0.0654038	0.0091	5.327e-13	0.192544	0.0332572	7.05774e-09	-0.339682	0.0753396	0.712(0.614,0.825)	6.52317e-06	0.000236936	0.359109	8	0.00978747
McRae AF et al	SCZ	CYP1A2	cg01359532	15	75045126	rs11072508	15	75062397	C	T	0.397751	0.0285972	0.0091	0.001592	0.373636	0.0344834	2.34343e-27	0.0765375	0.0253589	1.08(1.027,1.135)	0.00254307	0.0395871	0.133352	20	0.246391
McRae AF et al	SCZ	CYP2D6	cg17498424	22	42528123	rs2013960	22	42457912	A	T	0.47137	0.0594953	0.0086	5.31e-12	-0.290565	0.0322872	2.26993e-19	-0.204757	0.0373321	0.815(0.757,0.877)	4.14045e-08	2.81982e-06	0.346859	20	0.560072
McRae AF et al	SCZ	DAXX	cg00187059	6	33289693	rs1800838	6	33272541	T	A	0.493865	0.0408949	0.0086	2.073e-06	0.236605	0.0321433	1.82602e-13	0.17284	0.0432722	1.189(1.092,1.294)	6.48969e-05	0.00189418	0.70854	4	1.55025e-09
McRae AF et al	SCZ	DAXX	cg20552903	6	33289678	rs1014779	6	33276466	A	G	0.493865	0.0418955	0.0086	1.144e-06	0.178728	0.0324865	3.76336e-08	0.234409	0.0642706	1.264(1.115,1.434)	0.000265091	0.00637193	0.32673	4	0.000163208
McRae AF et al	SCZ	DDAH2	cg10041232	6	31700237	rs501942	6	31840477	T	C	0.0715746	-0.155498	0.0146	1.222e-26	-0.261685	0.0465899	1.94555e-08	0.59422	0.119604	1.812(1.433,2.29)	6.7567e-07	3.11094e-05	0.0633528	10	0.917842
McRae AF et al	SCZ	DRD2	cg03691958	11	113345618	rs79872790	11	113345653	A	G	0.0552147	0.0713993	0.0188	0.0001396	-0.414988	0.0733202	1.51423e-08	-0.172052	0.054556	0.842(0.757,0.937)	0.00161233	0.02912	0.745895	4	0.000105912
McRae AF et al	SCZ	DRD2	cg08948964	11	113285594	rs11608109	11	113303448	G	C	0.388548	0.0294035	0.0089	0.0009123	-0.243325	0.0322395	4.43956e-14	-0.12084	0.0399273	0.886(0.819,0.958)	0.002474	0.0391936	0.0930379	19	1.66275e-07
McRae AF et al	SCZ	EGF	cg13379236	4	110833808	rs12506702	4	110845763	G	A	0.388548	-0.0301994	0.0088	0.0005879	-0.186176	0.03337	2.41717e-08	0.162209	0.0554931	1.176(1.055,1.311)	0.00346629	0.0476912	0.476817	10	0.525564
McRae AF et al	SCZ	EIF2AK2	cg01617117	2	37384381	rs11899117	2	37383772	A	G	0.412065	-0.0407004	0.0088	4.09e-06	-0.593186	0.0324398	1.07426e-74	0.0686132	0.0153023	1.071(1.039,1.104)	7.33109e-06	0.000263355	0.0718637	20	0.143909
McRae AF et al	SCZ	EIF2AK2	cg14126601	2	37384708	rs12994023	2	37385057	T	C	0.406953	-0.040201	0.0088	5.568e-06	-0.465483	0.0328401	1.32259e-45	0.0863641	0.0198627	1.09(1.049,1.133)	1.37354e-05	0.000453547	0.183493	20	0.137238
McRae AF et al	SCZ	EIF2AK2	cg16795804	2	37384523	rs12994023	2	37385057	T	C	0.406953	-0.040201	0.0088	5.568e-06	-0.60876	0.0325032	2.85993e-78	0.0660375	0.0148794	1.068(1.038,1.1)	9.0722e-06	0.0003155	0.052009	20	0.138596
McRae AF et al	SCZ	ENDOG	cg00228799	9	131580591	rs11515530	9	131576367	T	C	0.255624	-0.0308977	0.01	0.002004	-0.369585	0.0341579	2.77083e-27	0.0836011	0.028139	1.087(1.029,1.149)	0.00296825	0.0441055	0.156828	19	0.0663725
McRae AF et al	SCZ	ENDOG	cg13630871	9	131583092	rs4837316	9	131577450	A	G	0.255624	-0.0306035	0.01	0.002145	0.365704	0.0369568	4.35673e-23	-0.0836839	0.0286224	0.92(0.87,0.973)	0.00345871	0.0476912	0.12056	20	0.0655821
McRae AF et al	SCZ	FAM120A	cg14410137	9	96269920	rs79056932	9	96347713	G	A	0.0766871	0.0536962	0.0144	0.000182	0.324132	0.0526857	7.64249e-10	0.165661	0.0519498	1.18(1.066,1.307)	0.00142826	0.02668	0.617792	20	0.946903
McRae AF et al	SCZ	HADH	cg12168535	4	108931059	rs13115879	4	108841562	T	G	0.0163599	0.0942997	0.0245	0.0001182	-1.13058	0.0813105	5.95052e-44	-0.0834082	0.0224852	0.92(0.88,0.961)	0.000207695	0.0051436	0.377603	12	0.915228
McRae AF et al	SCZ	HSPA9	cg27641051	5	137911203	rs10900855	5	137937537	T	C	0.244376	-0.0503984	0.0105	1.649e-06	-0.222243	0.0391489	1.37182e-08	0.226772	0.0618698	1.255(1.111,1.416)	0.000247047	0.0059822	0.317099	8	0.738405
McRae AF et al	SCZ	MAPK11	cg13577505	22	50706248	rs909691	22	50709495	G	A	0.469325	-0.0275957	0.009	0.002209	-0.402697	0.032225	7.80871e-36	0.0685272	0.0230122	1.071(1.024,1.12)	0.00290268	0.043528	0.256463	20	0.000415456
McRae AF et al	SCZ	MAPK12	cg00361695	22	50699354	rs2272855	22	50699404	C	T	0.473415	0.0318959	0.009	0.000408	-0.449954	0.0315903	4.92594e-46	-0.070887	0.0206119	0.932(0.895,0.97)	0.000583592	0.0128903	0.601725	20	0.00246276
McRae AF et al	SCZ	MAPT	cg00846647	17	44060252	rs62063271	17	44036047	A	G	0.235174	-0.0606999	0.0109	2.309e-08	-1.18696	0.0317564	9.22815e-306	0.051139	0.00928449	1.052(1.033,1.072)	3.6293e-08	2.57917e-06	0.676852	20	0.739595
McRae AF et al	SCZ	MAPT	cg01934064	17	44064242	rs2532233	17	44273218	T	C	0.238241	-0.0641009	0.011	5.036e-09	0.554709	0.03914	1.35693e-45	-0.115558	0.0214411	0.891(0.854,0.929)	7.06354e-08	4.52759e-06	0.250801	20	0.811645
McRae AF et al	SCZ	MAPT	cg02228913	17	44058016	rs112572874	17	44072984	G	A	0.236196	-0.0621012	0.0109	1.055e-08	-1.38556	0.0267803	0	0.0448203	0.00791441	1.046(1.03,1.062)	1.48643e-08	1.27872e-06	0.355745	20	0.757325
McRae AF et al	SCZ	MAPT	cg05301556	17	43971177	rs10445363	17	43914558	A	G	0.235174	-0.061302	0.0107	1.141e-08	-0.558812	0.0393179	7.64548e-46	0.109701	0.0206449	1.116(1.072,1.162)	1.07427e-07	6.38508e-06	0.648432	20	0.850126
McRae AF et al	SCZ	MAPT	cg05772917	17	44027251	rs112155389	17	43758078	A	G	0.235174	-0.061001	0.0108	1.671e-08	0.303643	0.0394199	1.33132e-14	-0.200897	0.0441057	0.818(0.75,0.892)	5.24098e-06	0.000194691	0.533867	15	0.852219
McRae AF et al	SCZ	MAPT	cg11117266	17	43971461	rs112073200	17	44201791	C	G	0.236196	-0.0618004	0.0109	1.546e-08	-0.263893	0.0391486	1.57522e-11	0.234187	0.0539728	1.264(1.137,1.405)	1.43141e-05	0.000463294	0.873609	12	0.783834
McRae AF et al	SCZ	MAPT	cg16520312	17	43971471	rs113790915	17	43810782	C	G	0.235174	-0.0613961	0.0108	1.268e-08	-0.593264	0.038115	1.25662e-54	0.103489	0.0193805	1.109(1.068,1.152)	9.30372e-08	5.73847e-06	0.333935	20	0.749279
McRae AF et al	SCZ	MAPT	cg21327887	17	43971928	rs538628	17	44787313	C	G	0.219836	-0.0579009	0.011	1.287e-07	0.255303	0.0395815	1.11807e-10	-0.226793	0.0556123	0.797(0.715,0.889)	4.54042e-05	0.00136171	0.377966	13	0.807941
McRae AF et al	SCZ	MAPT	cg21705961	17	44060775	rs17689882	17	43906828	A	G	0.234151	-0.0619038	0.0107	8.233e-09	-0.736163	0.0364129	6.92222e-91	0.0840898	0.0151182	1.088(1.056,1.12)	2.66483e-08	1.93585e-06	0.18027	20	0.844206
McRae AF et al	SCZ	MAPT	cg23202277	17	43971911	rs112995313	17	43795768	C	T	0.235174	-0.061603	0.0108	1.203e-08	0.405064	0.0375729	4.24474e-27	-0.152082	0.0301644	0.859(0.81,0.911)	4.61226e-07	2.21728e-05	0.587247	20	0.839565
McRae AF et al	SCZ	MICB	cg14030282	6	31461999	rs2894222	6	31462035	A	G	0.451943	-0.0575989	0.0087	2.85e-11	0.448087	0.0304896	6.79784e-49	-0.128544	0.0212951	0.879(0.843,0.917)	1.57662e-09	1.97976e-07	0.0979312	20	5.04533e-15
McRae AF et al	SCZ	MSRA	cg12345456	8	9911630	rs10098474	8	9911617	C	T	0.189162	0.043701	0.0102	1.674e-05	0.445685	0.0385529	6.54399e-31	0.0980537	0.0244073	1.103(1.051,1.157)	5.88466e-05	0.00173306	0.0762274	20	0.472823
McRae AF et al	SCZ	NDUFC2	cg20267732	11	77787848	rs6592765	11	77771911	T	C	0.165644	-0.0388032	0.012	0.001266	0.318287	0.0445318	8.84361e-13	-0.121913	0.0413807	0.885(0.816,0.96)	0.00321788	0.0459346	0.403731	19	0.534665
McRae AF et al	SCZ	NDUFS7	cg02639931	19	1387894	rs7254913	19	1388320	G	A	0.386503	0.0305001	0.0091	0.000771	1.12501	0.0262115	0	0.027111	0.00811344	1.027(1.011,1.044)	0.000833308	0.0175747	0.211422	20	0.256483
McRae AF et al	SCZ	NFKBIA	cg14523979	14	35838413	rs12432476	14	35838369	T	C	0.47546	0.0327963	0.0086	0.0001502	-0.177745	0.0313859	1.48564e-08	-0.184513	0.0583312	0.832(0.742,0.932)	0.00156046	0.028498	0.0936009	7	0.418936
McRae AF et al	SCZ	NGF	cg17722354	1	115906724	rs11102933	1	115894321	C	A	0.436605	0.0344051	0.0086	6.997e-05	-0.370872	0.0327836	1.13484e-29	-0.0927682	0.0245959	0.911(0.869,0.956)	0.000162139	0.00417349	0.83288	20	0.228474
McRae AF et al	SCZ	NGF	cg21584846	1	115972057	rs112619466	1	115934726	A	G	0.0654397	0.0564963	0.0165	0.0006069	-2.08408	0.0429332	0	-0.0271085	0.00793683	0.973(0.958,0.989)	0.000636579	0.0136011	0.217815	20	0.0653015
McRae AF et al	SCZ	NOD2	cg04172533	16	50743027	rs11647841	16	50743331	A	G	0.417178	-0.0387013	0.0088	1.054e-05	0.252764	0.0333098	3.24206e-14	-0.153113	0.0402396	0.858(0.793,0.928)	0.00014179	0.00376838	0.646455	18	0.971118
McRae AF et al	SCZ	NOD2	cg05261686	16	50743296	rs2067085	16	50733859	G	C	0.427403	-0.0377003	0.0088	1.925e-05	0.209304	0.033907	6.70513e-10	-0.180122	0.0511777	0.835(0.755,0.923)	0.00043228	0.00995158	0.626814	7	0.972139
McRae AF et al	SCZ	OGDH	cg04674755	7	44643793	rs740094	7	44669698	A	G	0.44683	-0.0392976	0.0087	6.233e-06	-0.522813	0.031857	1.58847e-60	0.0751658	0.0172596	1.078(1.042,1.115)	1.33053e-05	0.000443825	0.42172	20	0.84095
McRae AF et al	SCZ	OGDH	cg07408740	7	44645306	rs3801399	7	44673311	A	G	0.41411	-0.0411995	0.0088	2.794e-06	0.247349	0.0333974	1.2993e-13	-0.166564	0.0420895	0.847(0.78,0.919)	7.57761e-05	0.00217291	0.873962	13	0.920178
McRae AF et al	SCZ	OGDH	cg24859939	7	44646477	rs56000965	7	44653355	G	A	0.41411	-0.0407964	0.0088	3.333e-06	-0.230844	0.0332501	3.84813e-12	0.176727	0.0458386	1.193(1.091,1.305)	0.000115532	0.00309569	0.834346	10	0.92767
McRae AF et al	SCZ	PLA2G6	cg14247180	22	38513725	rs4821747	22	38538856	C	T	0.366053	-0.0267977	0.009	0.002861	-0.730548	0.0316973	1.55339e-117	0.0366817	0.0124219	1.037(1.012,1.063)	0.00314719	0.0453224	0.74811	20	0.0020413
McRae AF et al	SCZ	PLAT	cg11530213	8	42037966	rs10958709	8	42028077	A	G	0.395706	-0.0267004	0.0087	0.002219	0.835697	0.028456	1.40608e-189	-0.0319498	0.0104672	0.969(0.949,0.989)	0.00227031	0.0367408	0.102665	20	0.209547
McRae AF et al	SCZ	PLAT	cg17828057	8	42037527	rs4481580	8	42031886	A	G	0.398773	-0.0259016	0.0087	0.003015	0.940871	0.0272164	7.13581e-262	-0.0275294	0.00928098	0.973(0.955,0.991)	0.00301485	0.0445952	0.0547639	20	0.220003
McRae AF et al	SCZ	POLRMT	cg06657917	19	613111	rs10853989	19	619408	G	A	0.333333	-0.0333961	0.0108	0.00202	0.44217	0.0349331	1.01544e-36	-0.0755277	0.0251433	0.927(0.883,0.974)	0.00266551	0.0409086	0.38375	20	0.358166
McRae AF et al	SCZ	POMC	cg02642979	2	25424387	rs183720801	2	25427592	A	G	0.0265849	0.0812968	0.0258	0.001602	0.744032	0.0928144	1.08942e-15	0.109265	0.0372586	1.115(1.037,1.2)	0.0033612	0.0471578	0.514433	6	0.515005
McRae AF et al	SCZ	PPARG	cg04908300	3	12330532	rs62242116	3	12316326	A	G	0.0725971	0.0499994	0.0155	0.001293	-0.407959	0.0565947	5.66e-13	-0.12256	0.0416248	0.885(0.815,0.96)	0.00323586	0.0459346	0.393128	20	0.792158
McRae AF et al	SCZ	PPIA	cg08300117	7	44842568	rs6967982	7	44854784	C	A	0.179959	-0.034695	0.0115	0.002523	0.448789	0.0411604	1.11008e-27	-0.077308	0.0265874	0.926(0.879,0.975)	0.00364101	0.0489813	0.315613	20	0.0249864
McRae AF et al	SCZ	PRKAB1	cg14836636	12	120106292	rs11064873	12	120104992	G	A	0.306748	-0.0320993	0.0094	0.0006083	-0.274048	0.0352752	7.91904e-15	0.11713	0.0374679	1.124(1.045,1.21)	0.00177112	0.0311279	0.429825	20	0.43181
McRae AF et al	SCZ	PRKCZ	cg00300046	1	2084595	rs424079	1	2071340	C	A	0.385481	-0.028595	0.0089	0.001248	0.420069	0.0331852	1.00635e-36	-0.0680721	0.0218588	0.934(0.895,0.975)	0.00184463	0.0319053	0.617006	20	0.263771
McRae AF et al	SCZ	PRKCZ	cg00981070	1	2046702	rs55826501	1	2059143	A	G	0.281186	-0.0305971	0.0096	0.001429	0.759382	0.0347596	8.36239e-106	-0.0402921	0.0127757	0.961(0.937,0.985)	0.00161153	0.02912	0.261034	20	0.321412
McRae AF et al	SCZ	PRKCZ	cg03599988	1	2045413	rs3128338	1	2046786	G	A	0.392638	-0.027402	0.0088	0.001945	-0.297216	0.032165	2.45681e-20	0.0921957	0.031244	1.097(1.031,1.166)	0.00316927	0.0454401	0.122942	16	0.333974
McRae AF et al	SCZ	PRKCZ	cg03732007	1	2071316	rs424079	1	2071340	C	A	0.385481	-0.028595	0.0089	0.001248	0.846968	0.0301759	2.42968e-173	-0.0337616	0.0105767	0.967(0.947,0.987)	0.00141256	0.02668	0.685648	20	0.28466
McRae AF et al	SCZ	PRKCZ	cg04347414	1	2084519	rs424079	1	2071340	C	A	0.385481	-0.028595	0.0089	0.001248	0.720711	0.031057	3.95584e-119	-0.0396761	0.0124667	0.961(0.938,0.985)	0.0014598	0.0269609	0.698854	20	0.270301
McRae AF et al	SCZ	PRKCZ	cg05340048	1	2084319	rs169037	1	2095582	T	G	0.384458	-0.0278972	0.0089	0.001674	0.673889	0.0320309	2.90099e-98	-0.0413974	0.0133527	0.959(0.935,0.985)	0.00193325	0.0327802	0.344319	20	0.249329
McRae AF et al	SCZ	PRKCZ	cg09144608	1	2098929	rs2945573	1	2073000	A	G	0.289366	-0.0310986	0.0096	0.001203	-0.368749	0.0363906	3.93989e-24	0.0843354	0.027332	1.088(1.031,1.148)	0.00203145	0.0338817	0.0782711	20	0.369067
McRae AF et al	SCZ	PRKCZ	cg09261593	1	2058612	rs427811	1	2075560	G	T	0.289366	-0.0302964	0.0096	0.001608	0.724453	0.035003	3.69628e-95	-0.0418197	0.0134045	0.959(0.934,0.985)	0.00180965	0.0315691	0.259416	20	0.378351
McRae AF et al	SCZ	PRKCZ	cg09560161	1	2065242	rs262684	1	2118359	G	A	0.384458	-0.0278	0.009	0.001949	0.606272	0.031987	4.11795e-80	-0.045854	0.0150407	0.955(0.927,0.984)	0.0022986	0.0370154	0.169443	20	0.243921
McRae AF et al	SCZ	PRKCZ	cg12639453	1	2035780	rs11584491	1	2042543	A	G	0.391616	-0.0282966	0.0088	0.001357	0.768237	0.0299456	3.77225e-145	-0.0368332	0.0115444	0.964(0.942,0.986)	0.00141998	0.02668	0.410617	20	0.315663
McRae AF et al	SCZ	PRKCZ	cg12718519	1	2058417	rs3107147	1	2048729	G	A	0.392638	-0.0286979	0.0088	0.001149	1.15661	0.0227205	0	-0.0248121	0.00762404	0.975(0.961,0.99)	0.00113612	0.0223733	0.759686	20	0.350415
McRae AF et al	SCZ	PRKCZ	cg13480549	1	2058790	rs427811	1	2075560	G	T	0.289366	-0.0302964	0.0096	0.001608	0.596408	0.0358933	5.32591e-62	-0.0507981	0.0163841	0.95(0.92,0.981)	0.00193228	0.0327802	0.110696	20	0.321497
McRae AF et al	SCZ	PRKCZ	cg13918804	1	2043761	rs3128338	1	2046786	G	A	0.392638	-0.027402	0.0088	0.001945	-1.02599	0.026008	0	0.0267079	0.00860376	1.027(1.01,1.045)	0.00190787	0.0327802	0.0692451	20	0.261314
McRae AF et al	SCZ	PRKCZ	cg15033013	1	2082458	rs262650	1	2093734	T	C	0.291411	-0.0320024	0.0096	0.0009059	-1.10343	0.0304188	4.06848e-288	0.0290027	0.0087368	1.029(1.012,1.047)	0.000901475	0.0185341	0.282988	20	0.378771
McRae AF et al	SCZ	PRKCZ	cg15481172	1	2059086	rs10797427	1	2060732	C	T	0.392638	-0.0279983	0.0088	0.00146	0.597422	0.0319352	4.31502e-78	-0.0468652	0.0149415	0.954(0.927,0.983)	0.00170926	0.0302032	0.375608	20	0.307369
McRae AF et al	SCZ	PRKCZ	cg16048006	1	2065263	rs262684	1	2118359	G	A	0.384458	-0.0278	0.009	0.001949	0.489516	0.0327922	2.17276e-50	-0.0567907	0.018775	0.945(0.911,0.98)	0.0024879	0.0391936	0.125139	20	0.247221
McRae AF et al	SCZ	PRKCZ	cg16599817	1	2036283	rs3107151	1	2051513	T	G	0.387526	-0.0290993	0.0088	0.0009675	0.445875	0.0321482	9.71194e-44	-0.0652634	0.0202897	0.937(0.9,0.975)	0.00129728	0.0250935	0.212429	20	0.358682
McRae AF et al	SCZ	PRKCZ	cg17426766	1	2046864	rs78665901	1	2052513	G	A	0.286299	-0.0295005	0.0096	0.002158	0.518878	0.0357991	1.31876e-47	-0.0568545	0.0189127	0.945(0.91,0.98)	0.00264576	0.0408651	0.235132	20	0.282305
McRae AF et al	SCZ	PRKCZ	cg17435831	1	2082522	rs424079	1	2071340	C	A	0.385481	-0.028595	0.0089	0.001248	-0.474437	0.0325692	4.55213e-48	0.0602714	0.0192099	1.062(1.023,1.103)	0.0017039	0.0302032	0.0883015	20	0.264825
McRae AF et al	SCZ	PRKCZ	cg18803110	1	2057439	rs10797427	1	2060732	C	T	0.392638	-0.0279983	0.0088	0.00146	0.451479	0.0327816	3.73929e-43	-0.0620147	0.0200048	0.94(0.904,0.977)	0.00193532	0.0327802	0.343503	20	0.319954
McRae AF et al	SCZ	PRKCZ	cg19405842	1	2038661	rs3128334	1	2038662	G	A	0.362986	-0.0335981	0.009	0.0001961	1.29086	0.0190014	0	-0.0260277	0.00698261	0.974(0.961,0.988)	0.000193386	0.0048629	0.730841	20	0.74108
McRae AF et al	SCZ	PRKCZ	cg19928739	1	2089555	rs262656	1	2088754	C	A	0.289366	-0.0311982	0.0096	0.001158	-0.347473	0.036606	2.26097e-21	0.0897861	0.0292024	1.094(1.033,1.158)	0.00210775	0.0347992	0.0798022	20	0.363447
McRae AF et al	SCZ	PRKCZ	cg21271945	1	2080081	rs3107156	1	2060630	T	C	0.386503	-0.0281012	0.0088	0.001491	0.249624	0.032887	3.19006e-14	-0.112574	0.0382458	0.894(0.829,0.963)	0.00324591	0.0459346	0.266003	15	0.292292
McRae AF et al	SCZ	PRKCZ	cg23682913	1	2080710	rs78609670	1	2045886	T	G	0.279141	-0.0323994	0.0097	0.0008658	0.24549	0.037341	4.88888e-11	-0.131979	0.0443201	0.876(0.803,0.956)	0.00290275	0.043528	0.0582465	19	0.378677
McRae AF et al	SCZ	PRKCZ	cg23803603	1	2058230	rs3107151	1	2051513	T	G	0.387526	-0.0290993	0.0088	0.0009675	0.793869	0.0303294	5.13262e-151	-0.036655	0.0111731	0.964(0.943,0.985)	0.00103563	0.020898	0.352729	20	0.36426
McRae AF et al	SCZ	PRKCZ	cg24445388	1	2084391	rs262669	1	2082489	A	G	0.384458	-0.0271968	0.0089	0.002138	0.517642	0.0330594	2.9322e-55	-0.0525398	0.0175177	0.949(0.917,0.982)	0.00270658	0.0413449	0.458558	20	0.248269
McRae AF et al	SCZ	PTK2B	cg10168330	8	27262164	rs1367089	8	27262366	G	C	0.413088	0.0296039	0.0088	0.0007255	-0.400917	0.0323947	3.52476e-35	-0.0738405	0.0227461	0.929(0.888,0.971)	0.00116921	0.0228871	0.591431	20	8.19395e-07
McRae AF et al	SCZ	PTK2B	cg10345404	8	27187123	rs7005866	8	27183794	C	T	0.276074	-0.0326027	0.0097	0.0007408	-0.486553	0.0362404	4.27447e-41	0.0670075	0.0205514	1.069(1.027,1.113)	0.00111223	0.0220356	0.061003	20	1.40157e-06
McRae AF et al	SCZ	PTK2B	cg18734877	8	27297419	rs1106359	8	27309339	C	T	0.396728	0.033805	0.0088	0.000116	0.624996	0.0313358	1.65309e-88	0.0540884	0.0143389	1.056(1.026,1.086)	0.000161847	0.00417349	0.297111	20	3.7161e-06
McRae AF et al	SCZ	RPTOR	cg01561259	17	78560781	rs7210730	17	78629025	G	A	0.250511	-0.0399994	0.0097	3.434e-05	0.481686	0.036263	2.90019e-40	-0.0830404	0.0210857	0.92(0.883,0.959)	8.20807e-05	0.00229335	0.884057	20	0.663123
McRae AF et al	SCZ	RPTOR	cg09929238	17	78560916	rs9897453	17	78634300	G	A	0.247444	-0.0419998	0.0097	1.435e-05	0.42325	0.0373641	9.56521e-30	-0.0992316	0.0245351	0.906(0.863,0.95)	5.24387e-05	0.00155838	0.784934	20	0.770437
McRae AF et al	SCZ	RPTOR	cg11303920	17	78661573	rs7211095	17	78675059	T	G	0.489775	0.0293979	0.0086	0.0006343	0.283492	0.0319813	7.69771e-19	0.103699	0.0325135	1.109(1.041,1.182)	0.00142556	0.02668	0.0700736	20	0.230813
McRae AF et al	SCZ	RPTOR	cg25985643	17	78683457	rs7217011	17	78659925	A	C	0.484663	0.028595	0.0086	0.0008833	-0.573207	0.0310261	3.28096e-76	-0.0498859	0.0152443	0.951(0.923,0.98)	0.00106631	0.021385	0.150475	20	0.0581478
McRae AF et al	SCZ	S100A9	cg07039113	1	153329013	rs3753460	1	153322574	T	C	0.230061	0.0352956	0.0104	0.0006496	0.228315	0.0379995	1.87399e-09	0.154592	0.0523154	1.167(1.053,1.293)	0.00312676	0.0453224	0.404854	3	0.0141811
McRae AF et al	SCZ	SDHAF1	cg04579398	19	36485360	rs3810449	19	36530913	T	C	0.0255624	-0.094801	0.0242	9.037e-05	0.583352	0.0821649	1.24962e-12	-0.162511	0.0473802	0.85(0.775,0.933)	0.000603744	0.0131576	0.97367	4	0.670724
McRae AF et al	SCZ	SLC6A4	cg19227924	17	28565709	rs11656408	17	28637173	G	A	0.382413	-0.0288012	0.0088	0.001152	0.273702	0.0344523	1.95164e-15	-0.105228	0.0347733	0.9(0.841,0.964)	0.00247708	0.0391936	0.268172	20	0.0505853
McRae AF et al	SCZ	SLC8A1	cg13167631	2	40739771	rs10490255	2	40738240	C	T	0.0398773	-0.061001	0.0208	0.003386	-3.04252	0.047582	0	0.0200495	0.00684362	1.02(1.007,1.034)	0.00339331	0.0472079	0.0651835	20	0.250638
McRae AF et al	SCZ	SMAD2	cg11837016	18	45558118	rs67927311	18	45557223	C	T	0.406953	-0.0302964	0.0088	0.0005664	0.314173	0.0331642	2.71282e-21	-0.0964322	0.0298024	0.908(0.857,0.963)	0.00121337	0.0236101	0.147498	20	0.504028
McRae AF et al	SCZ	SMAD3	cg00851050	15	67326290	rs6494623	15	67331006	T	C	0.441718	0.0330962	0.0087	0.0001331	0.219957	0.033129	3.14923e-11	0.150467	0.0455856	1.162(1.063,1.271)	0.000964266	0.0195788	0.7356	11	0.565645
McRae AF et al	SCZ	SMAD3	cg11418607	15	67323243	rs7170170	15	67327389	C	T	0.45501	0.0333961	0.0086	0.0001112	1.31684	0.0148098	0	0.0253608	0.00653701	1.026(1.013,1.039)	0.000104642	0.00285062	0.863015	20	0.639368
McRae AF et al	SCZ	SMAD3	cg13340279	15	67325751	rs36114454	15	67319943	G	A	0.321063	0.0315956	0.0091	0.000489	0.226411	0.0341205	3.23116e-11	0.13955	0.0453619	1.15(1.052,1.257)	0.00209545	0.0347717	0.732	20	0.242163
McRae AF et al	SCZ	THBS1	cg10078511	15	39872032	rs2169830	15	39872056	C	T	0.285276	-0.0295976	0.0095	0.001872	-0.341053	0.0354526	6.58578e-22	0.0867831	0.0292793	1.091(1.03,1.155)	0.00303693	0.0446658	0.506337	20	3.75676e-05
McRae AF et al	SCZ	TXNRD1	cg27479759	12	104770654	rs3935020	12	104772331	T	C	0.0899796	-0.0454035	0.0148	0.002203	-0.643258	0.050974	1.65219e-36	0.0705836	0.023678	1.073(1.024,1.124)	0.00287327	0.0434848	0.19821	20	0.00260825
McRae AF et al	SCZ	VARS2	cg07945879	6	30879673	rs2233980	6	31079644	A	G	0.0838446	-0.142298	0.0137	2.376e-25	0.366616	0.0426901	8.8618e-18	-0.388139	0.0586441	0.678(0.605,0.761)	3.62754e-11	5.92921e-09	0.271216	20	0.924253590902886
McRae AF et al	SCZ	VARS2	cg16113650	6	30883959	rs2249935	6	31327178	A	G	0.174847	-0.099103	0.0108	4.174e-20	0.201305	0.0366363	3.914e-08	-0.492303	0.104431	0.611(0.498,0.75)	2.42716e-06	9.79552e-05	0.0928252	17	0.875774
McRae AF et al	SCZ	VARS2	cg19013222	6	30883526	rs1265093	6	31107187	A	G	0.276074	0.0401035	0.0097	3.66e-05	-0.201387	0.0358893	2.0076e-08	-0.199136	0.0598279	0.819(0.729,0.921)	0.000873177	0.018181	0.0761151	20	0.119149
McRae AF et al	SCZ	VARS2	cg24268004	6	30882373	rs2233980	6	31079644	A	G	0.0838446	-0.142298	0.0137	2.376e-25	0.240782	0.0434822	3.06852e-08	-0.590982	0.120944	0.554(0.437,0.702)	1.02685e-06	4.59831e-05	0.0699426	20	0.956421
McRae AF et al	SCZ	VCAM1	cg01789501	1	101272300	rs12047382	1	101319255	A	T	0.43047	-0.0363994	0.0087	2.685e-05	-0.196717	0.0331367	2.9112e-09	0.185034	0.0541057	1.203(1.082,1.338)	0.000626515	0.0134742	0.933077	4	0.908649
ROSMAP	MDD	ABL1	cg13803765	9	133760464	rs6597650	9	133787225	G	A	0.402863	0.0114047	0.0032	0.000327	0.394824	0.0412534	1.06169e-21	0.0288856	0.00864859	1.029(1.012,1.047)	0.000838032	0.0230583	0.894487	20	0.522735
ROSMAP	MDD	ABL1	cg20511797	9	133760878	rs4740383	9	133783566	A	G	0.406953	0.0121953	0.0033	0.0002653	0.411598	0.041092	1.28963e-23	0.0296292	0.0085458	1.03(1.013,1.047)	0.00052609	0.0166137	0.455024	20	0.513336
ROSMAP	MDD	ACADS	cg27246729	12	121163418	rs2239758	12	121162637	G	A	0.260736	0.0155977	0.0035	7.757e-06	0.320607	0.0418726	1.90737e-14	0.0486506	0.0126313	1.05(1.024,1.076)	0.000117351	0.00665546	0.133913	19	0.175585
ROSMAP	MDD	BAD;GPR137	cg23796481	11	64053134	rs2510066	11	64052447	T	C	0.374233	-0.0158957	0.0032	4.919e-07	0.289886	0.0420862	5.66216e-12	-0.0548342	0.01361	0.947(0.922,0.972)	5.60234e-05	0.0037973	0.108917	10	0.947394
ROSMAP	MDD	BDNF	cg10635145	11	27742435	rs2030323	11	27728539	A	C	0.235174	0.0125015	0.0038	0.0009814	-0.612681	0.0384148	2.89178e-57	-0.0204046	0.00633283	0.98(0.968,0.992)	0.0012728	0.0315814	0.317901	12	0.314852
ROSMAP	MDD	BRCA1;NBR2	cg14687474	17	41278281	rs33946455	17	41321846	T	C	0.360941	0.0111971	0.0032	0.0005575	0.264518	0.0422447	3.81162e-10	0.0423302	0.0138583	1.043(1.015,1.072)	0.0022543	0.0481899	0.0568067	4	0.36593
ROSMAP	MDD	CACNA1C	cg03885818	12	2299830	rs11062145	12	2297353	T	C	0.369121	0.0200967	0.0032	3.503e-10	-0.538248	0.0395834	4.12454e-42	-0.0373372	0.00654867	0.963(0.951,0.976)	1.18759e-08	8.25076e-06	0.204746	20	0.665167
ROSMAP	MDD	CACNA1C	cg10668781	12	2307325	rs2238048	12	2300207	G	A	0.360941	0.0204985	0.0032	1.387e-10	-0.540258	0.0395549	1.79749e-42	-0.037942	0.00654216	0.963(0.951,0.975)	6.64686e-09	6.15721e-06	0.199774	20	0.687639
ROSMAP	MDD	CACNA1C	cg11046772	12	2353479	rs11062166	12	2334260	A	G	0.323108	0.0210959	0.0032	3.657e-11	0.285129	0.0421172	1.28863e-11	0.0739871	0.0156651	1.077(1.044,1.11)	2.32316e-06	0.00049662	0.624985	19	0.973325
ROSMAP	MDD	CACNA1C	cg20882260	12	2374427	rs1024582	12	2402246	A	G	0.327198	0.0199987	0.0033	1.07e-09	0.25102	0.0423227	3.00908e-09	0.0796697	0.0187952	1.083(1.044,1.124)	2.24687e-05	0.00195126	0.412043	20	0.960592
ROSMAP	MDD	CAMK2G	cg10168709	10	75599394	rs2675662	10	75599127	G	A	0.403885	-0.0108992	0.0031	0.0004125	0.66227	0.0374902	7.77915e-70	-0.0164573	0.00477268	0.984(0.975,0.993)	0.000564269	0.0176191	0.156156	12	0.271781
ROSMAP	MDD	CAMK2G	cg14632281	10	75599410	rs2675662	10	75599127	G	A	0.403885	-0.0108992	0.0031	0.0004125	0.52312	0.039793	1.79318e-39	-0.0208349	0.00613425	0.979(0.968,0.991)	0.000682558	0.0206177	0.163516	12	0.23838
ROSMAP	MDD	CAMK2G	cg27625562	10	75599274	rs2675662	10	75599127	G	A	0.403885	-0.0108992	0.0031	0.0004125	0.488899	0.040236	5.68171e-34	-0.0222933	0.00660088	0.978(0.965,0.991)	0.00073195	0.02097	0.188814	12	0.256998
ROSMAP	MDD	CD40	cg09053081	20	44746392	rs2425752	20	44702120	T	C	0.260736	0.0242047	0.0034	2.164e-12	0.234803	0.0424105	3.08695e-08	0.103085	0.0235873	1.109(1.059,1.161)	1.24036e-05	0.00124671	0.339079	20	0.988744
ROSMAP	MDD	CD40	cg17929951	20	44746681	rs2425752	20	44702120	T	C	0.260736	0.0242047	0.0034	2.164e-12	0.244159	0.0423606	8.22244e-09	0.0991348	0.02213	1.104(1.057,1.153)	7.4762e-06	0.00090332	0.589012	20	0.993355
ROSMAP	MDD	CD40	cg19839655	20	44746499	rs6074024	20	44743310	G	A	0.248466	-0.0143018	0.0035	5.171e-05	-0.270191	0.0422107	1.54351e-10	0.0529321	0.0153682	1.054(1.023,1.087)	0.000572638	0.0176818	0.271631	20	0.911432
ROSMAP	MDD	COMT	cg19930203	22	19956281	rs165655	22	19957763	G	A	0.309816	-0.0111014	0.0034	0.0009555	-0.414286	0.0410653	6.21319e-24	0.0267964	0.00862601	1.027(1.01,1.045)	0.00189337	0.041206	0.302984	20	0.193381
ROSMAP	MDD	CREB1	cg10723020	2	208393829	rs2709370	2	208382602	C	A	0.179959	0.0134985	0.0038	0.0003427	0.280552	0.0421464	2.80221e-11	0.048114	0.0153526	1.049(1.018,1.081)	0.00172486	0.03929	0.395161	8	0.598425
ROSMAP	MDD	CRHR1	cg24394631	17	43863000	rs79172804	17	43828764	A	G	0.209611	0.0182033	0.0043	1.982e-05	-0.263682	0.0422497	4.34705e-10	-0.0690352	0.0197052	0.933(0.898,0.97)	0.000459345	0.0151967	0.122896	11	0.731283
ROSMAP	MDD	CRHR1	cg27410679	17	43866278	rs111370985	17	43852742	C	T	0.235174	0.0156962	0.0039	5.333e-05	-0.331079	0.0417943	2.34417e-15	-0.0474092	0.0132128	0.954(0.929,0.979)	0.000333068	0.0120207	0.103997	20	0.745043
ROSMAP	MDD	DRD2	cg20016411	11	113344987	rs7948028	11	113328681	C	A	0.364008	-0.0344051	0.0034	1.478e-23	0.270994	0.0422058	1.35581e-10	-0.126959	0.0234177	0.881(0.841,0.922)	5.91038e-08	2.73749e-05	0.808701	11	0.976533
ROSMAP	MDD	ESR1	cg21614759	6	152128426	rs827421	6	152157122	A	G	0.543967	0.0103029	0.0031	0.0007839	0.315323	0.0419111	5.3277e-14	0.032674	0.0107477	1.033(1.012,1.055)	0.00236496	0.0494152	0.237532	18	0.85315
ROSMAP	MDD	HSPA1L;HSPA1A	cg21467935	6	31781906	rs1008438	6	31783208	C	A	0.404908	-0.0128016	0.0033	8.735e-05	-0.34279	0.0417032	2.03917e-16	0.0373453	0.0106451	1.038(1.017,1.06)	0.000451149	0.0151967	0.138864	20	0.508879
ROSMAP	MDD	HSPA5	cg10997785	9	128004697	rs391957	9	128004024	T	C	0.378323	-0.0164953	0.0034	1.208e-06	0.482469	0.0403147	5.2541e-33	-0.0341894	0.00760414	0.966(0.952,0.981)	6.91944e-06	0.000901524	0.155641	16	0.911543
ROSMAP	MDD	HSPA5	cg13769004	9	128004122	rs4838254	9	128008537	A	G	0.377301	-0.0157026	0.0036	1.654e-05	0.247525	0.0423421	5.04038e-09	-0.0634386	0.0181464	0.939(0.906,0.973)	0.000472407	0.0154449	0.187563	7	0.724476
ROSMAP	MDD	HTT	cg12122041	4	3234814	rs2269478	4	3234828	T	G	0.416155	-0.0146975	0.0031	2.113e-06	0.746586	0.035569	8.12813e-98	-0.0196863	0.00425684	0.981(0.972,0.989)	3.75295e-06	0.00065184	0.468954	20	0.978902
ROSMAP	MDD	MAP3K5	cg18287222	6	137059970	rs11154883	6	137059950	A	G	0.489775	-0.0133994	0.0031	1.712e-05	0.804999	0.0338836	9.1335e-125	-0.0166452	0.00391415	0.983(0.976,0.991)	2.11331e-05	0.0019344	0.814825	19	0.910082
ROSMAP	MDD	MAPT	cg01640727	17	44029468	rs17650842	17	44037491	G	A	0.235174	0.0158044	0.0039	4.886e-05	-0.508428	0.0399884	4.91956e-37	-0.031085	0.00805091	0.969(0.954,0.985)	0.000112901	0.00653651	0.351259	14	0.694368
ROSMAP	MDD	MAPT	cg20888521	17	43977917	rs17649700	17	43997901	C	G	0.236196	0.0154993	0.0039	6.395e-05	0.642165	0.0378808	1.85263e-64	0.0241359	0.00623786	1.024(1.012,1.037)	0.000109163	0.00645456	0.057997	13	0.616997
ROSMAP	MDD	MAPT	cg22291189	17	43978251	rs56127309	17	43960341	A	G	0.236196	0.018596	0.004	3.295e-06	-0.651812	0.0376962	5.48026e-67	-0.0285297	0.00635467	0.972(0.96,0.984)	7.13693e-06	0.000901524	0.216816	13	0.66538
ROSMAP	MDD	MAPT;LOC100128977;LOC100130148	cg20099416	17	43971919	rs79412431	17	43940021	A	G	0.235174	0.0154993	0.0039	7.11e-05	0.244925	0.0423564	7.36034e-09	0.0632816	0.0193213	1.065(1.026,1.106)	0.00105578	0.0276794	0.0607115	6	0.66337
ROSMAP	MDD	MAPT;LOC100128977;LOC100130148	cg23202277	17	43971911	rs7210219	17	44018519	C	T	0.236196	0.0158044	0.004	6.514e-05	0.309301	0.0419541	1.67612e-13	0.0510973	0.0146726	1.052(1.023,1.083)	0.000496742	0.0160517	0.290396	17	0.666349
ROSMAP	MDD	MAPT;LOC100130148	cg04382470	17	43974975	rs62062775	17	44021960	A	G	0.198364	-0.0145047	0.0038	0.0001482	0.380223	0.0413872	4.04063e-20	-0.0381478	0.0108224	0.963(0.942,0.983)	0.000423665	0.0145354	0.115382	20	0.224252
ROSMAP	MDD	MAPT;LOC100130148	cg19156875	17	43974446	rs62062775	17	44021960	A	G	0.198364	-0.0145047	0.0038	0.0001482	0.263651	0.0422499	4.368e-10	-0.0550147	0.0168955	0.946(0.916,0.978)	0.00112923	0.0287901	0.505323	11	0.674232
ROSMAP	MDD	MAPT;STH	cg01098886	17	44076726	rs17652520	17	44098967	A	G	0.239264	0.0152038	0.0039	8.772e-05	-0.468349	0.0404824	5.9025e-31	-0.0324626	0.00878716	0.968(0.952,0.985)	0.000220476	0.00969649	0.191448	16	0.717485
ROSMAP	MDD	MDH2	cg07733719	7	75683547	rs3973173	7	75732997	G	A	0.329243	-0.0139975	0.0033	2.755e-05	-0.399116	0.0412128	3.51697e-22	0.0350712	0.00902658	1.036(1.018,1.054)	0.000102191	0.00617369	0.516109	12	0.849732
ROSMAP	MDD	MDH2;STYXL1	cg16489192	7	75678113	rs1894812	7	75657719	C	T	0.327198	-0.0131967	0.0033	6.815e-05	-0.38556	0.041339	1.0913e-20	0.0342274	0.00931255	1.035(1.016,1.054)	0.000237475	0.0098499	0.126014	16	0.827803
ROSMAP	MDD	MIR1237;RPS6KA4	cg02675260	11	64135691	rs479552	11	64110683	C	G	0.374233	-0.0156011	0.0033	2.244e-06	-0.255326	0.0422983	1.57669e-09	0.0611026	0.0164168	1.063(1.029,1.098)	0.000197689	0.00915629	0.428488	11	0.647103
ROSMAP	MDD	MIR1237;RPS6KA4	cg02705752	11	64135650	rs11606081	11	64137875	C	T	0.374233	-0.0140989	0.0031	6.662e-06	-0.293776	0.0420605	2.85681e-12	0.0479921	0.0125922	1.049(1.024,1.075)	0.000138257	0.00713456	0.0653276	15	0.512536
ROSMAP	MDD	MSRA	cg16773768	8	10253076	rs35472251	8	10246669	G	A	0.316973	-0.0107981	0.0032	0.0007857	0.5293	0.0397084	1.55615e-40	-0.0204007	0.00623644	0.98(0.968,0.992)	0.00107087	0.0278126	0.24197	20	0.372168
ROSMAP	MDD	POR	cg08262464	7	75615023	rs1057868	7	75615006	T	C	0.296524	-0.0146975	0.0033	1.117e-05	0.77285	0.0348552	6.23653e-109	-0.0190173	0.0043552	0.981(0.973,0.99)	1.26215e-05	0.00124671	0.433005	20	0.96156
ROSMAP	MDD	POR	cg16684958	7	75615977	rs17685	7	75616105	A	G	0.290389	-0.0136021	0.0035	9.707e-05	0.705307	0.0365722	7.13053e-83	-0.0192854	0.00506213	0.981(0.971,0.991)	0.00013912	0.00713456	0.365921	20	0.716887
ROSMAP	MDD	POR	cg22567591	7	75614685	rs6978677	7	75636240	T	C	0.289366	-0.015205	0.0034	8.509e-06	0.395231	0.0412495	9.56728e-22	-0.0384712	0.00949345	0.962(0.945,0.98)	5.06965e-05	0.00361245	0.171365	20	0.96783
ROSMAP	MDD	PRKCA	cg09655520	17	64786064	rs35499077	17	64790895	C	T	0.441718	0.0110982	0.0032	0.0005507	-0.606169	0.0385269	8.89143e-56	-0.0183087	0.00540579	0.982(0.972,0.992)	0.000706934	0.0208997	0.141487	20	0.35552
ROSMAP	MDD	RPS6KA4	cg03153608	11	64126457	rs479552	11	64110683	C	G	0.374233	-0.0156011	0.0033	2.244e-06	-0.238666	0.0423901	1.79965e-08	0.0653677	0.0180548	1.068(1.03,1.106)	0.000294019	0.0107591	0.277699	13	0.715589
ROSMAP	MDD	RPS6KA4	cg06848762	11	64126340	rs542907	11	64124980	A	G	0.431493	-0.012599	0.0031	4.555e-05	-0.241033	0.0423775	1.28712e-08	0.052271	0.0158073	1.054(1.022,1.087)	0.000943807	0.0252196	0.0523698	10	0.216754
ROSMAP	MDD	RPS6KA4	cg26114884	11	64136975	rs11606081	11	64137875	C	T	0.374233	-0.0140989	0.0031	6.662e-06	0.301113	0.042011	7.63868e-13	-0.0468227	0.0121928	0.954(0.932,0.977)	0.000122945	0.00683326	0.219124	16	0.541964
ROSMAP	MDD	RPTOR	cg02033669	17	78917019	rs7503779	17	78920172	A	G	0.333333	-0.0121029	0.0035	0.0004466	0.651687	0.0376986	5.91778e-67	-0.0185717	0.00547707	0.982(0.971,0.992)	0.000696866	0.0208236	0.500409	20	0.291292
ROSMAP	MDD	RPTOR	cg10508138	17	78882013	rs7216750	17	78881927	A	G	0.308793	-0.0107981	0.0033	0.001265	-0.544358	0.0394962	3.24706e-43	0.0198364	0.0062307	1.02(1.008,1.033)	0.00145428	0.0345423	0.131243	20	0.245763
ROSMAP	MDD	RPTOR	cg13831388	17	78857859	rs11656246	17	78857885	A	G	0.242331	-0.0123965	0.0037	0.0009032	0.441585	0.0407824	2.54111e-27	-0.0280728	0.00877085	0.972(0.956,0.989)	0.001371	0.0332223	0.203038	20	0.233919
ROSMAP	MDD	RPTOR	cg15358690	17	78849910	rs2289762	17	78859110	A	G	0.253579	-0.0114958	0.0036	0.001581	-0.643038	0.0378643	1.10303e-64	0.0178774	0.00569653	1.018(1.007,1.029)	0.00169938	0.0391679	0.223968	20	0.150589
ROSMAP	MDD	RPTOR	cg16116279	17	78849916	rs2289762	17	78859110	A	G	0.253579	-0.0114958	0.0036	0.001581	0.776292	0.0347567	1.68705e-110	-0.0148086	0.00468459	0.985(0.976,0.994)	0.00157153	0.0370109	0.240526	20	0.149997
ROSMAP	MDD	RPTOR	cg16892887	17	78892212	rs4969304	17	78892047	C	T	0.464213	-0.011597	0.0031	0.0001937	0.690191	0.0369082	4.92956e-78	-0.0168026	0.0045805	0.983(0.975,0.992)	0.000244186	0.00997932	0.410786	20	0.616998
ROSMAP	MDD	SERPINF1	cg07438421	17	1675235	rs7215532	17	1689107	T	C	0.393661	0.0103958	0.0032	0.001309	0.447514	0.040718	4.24252e-28	0.0232301	0.00745646	1.024(1.009,1.039)	0.00183678	0.0408352	0.23253	8	0.211884
ROSMAP	MDD	STIP1	cg15432711	11	63952213	rs12419038	11	63912736	G	A	0.151329	-0.0235962	0.0041	5.969e-09	-0.338688	0.0417355	4.85332e-16	0.0696694	0.0148408	1.072(1.041,1.104)	2.67311e-06	0.000530612	0.272182	9	0.930098
ROSMAP	MDD	STK24	cg16711597	13	99196034	rs1107379	13	99198921	T	C	0.335378	0.0141987	0.0035	4.033e-05	0.347175	0.0416682	7.95616e-17	0.0408979	0.0112129	1.042(1.019,1.065)	0.000264901	0.0102052	0.21526	18	0.872757
ROSMAP	MDD	TLR9	cg22484793	3	52261325	rs187084	3	52261031	G	A	0.428425	-0.0156011	0.0033	2.275e-06	0.776901	0.0347391	8.84948e-111	-0.0200812	0.00434152	0.98(0.972,0.988)	3.73918e-06	0.00065184	0.131088	20	0.961702
ROSMAP	MDD	TPD52	cg19925215	8	80964918	rs10957951	8	80940469	A	G	0.317996	-0.012599	0.0033	0.0001426	-0.329648	0.0418051	3.1365e-15	0.0382196	0.0111223	1.039(1.017,1.062)	0.00058972	0.0180091	0.196391	19	0.603978
ROSMAP	MDD	TRPV4	cg19615059	12	110270919	rs7303725	12	110271351	A	G	0.43047	-0.0108992	0.0033	0.001067	-0.35362	0.0416157	1.94086e-17	0.0308217	0.0100122	1.031(1.011,1.052)	0.00208103	0.0448308	0.155899	16	0.190845
ROSMAP	MDD	VARS2;GTF2H4	cg02186769	6	30881645	rs9501035	6	30912414	A	G	0.196319	0.0178989	0.0042	1.851e-05	-0.235968	0.0424044	2.62587e-08	-0.0758529	0.022419	0.927(0.887,0.969)	0.000715885	0.0209415	0.573855	9	0.448219
ROSMAP	BD	AGER	cg05436760	6	32149143	rs1800625	6	32152442	G	A	0.157464	-0.0425996	0.01	1.979e-05	-0.325435	0.0418369	7.32923e-15	0.130901	0.0350343	1.14(1.064,1.221)	0.000186709	0.0224375	0.0892135	20	0.769972
ROSMAP	BD	AGER	cg26516499	6	32149183	rs1800625	6	32152442	G	A	0.157464	-0.0425996	0.01	1.979e-05	-0.2357	0.0424058	2.72556e-08	0.180737	0.0534546	1.198(1.079,1.33)	0.0007219	0.0407677	0.192829	17	0.769232
ROSMAP	BD	AGRN	cg25774148	1	964497	rs3121569	1	936210	C	A	0.209611	0.0425996	0.0114	0.000178	-0.286476	0.0421085	1.02253e-11	-0.148702	0.0454015	0.862(0.788,0.942)	0.00105562	0.0465034	0.948829	20	0.815433
ROSMAP	BD	AS3MT	cg15744005	10	104629667	rs12771681	10	104635620	C	T	0.233129	-0.0330962	0.0086	0.000128	-0.513686	0.0399194	6.80581e-38	0.0644289	0.0174744	1.067(1.031,1.104)	0.000226874	0.0259667	0.0544248	20	0.70298
ROSMAP	BD	CACNA1C	cg03885818	12	2299830	rs11062145	12	2297353	T	C	0.369121	0.0603022	0.0077	3.287e-15	-0.538248	0.0395834	4.12454e-42	-0.112034	0.0165086	0.894(0.866,0.923)	1.1497e-11	1.58889e-08	0.591458	20	0.921268
ROSMAP	BD	CACNA1C	cg10668781	12	2307325	rs2238048	12	2300207	G	A	0.360941	0.0630996	0.0078	8.361e-16	-0.540258	0.0395549	1.79749e-42	-0.116795	0.0167799	0.89(0.861,0.92)	3.39234e-12	9.37642e-09	0.328406	20	0.926524
ROSMAP	BD	CACNA1C	cg11046772	12	2353479	rs11062166	12	2334260	A	G	0.323108	0.0582013	0.0077	5.802e-14	0.285129	0.0421172	1.28863e-11	0.204122	0.0404771	1.226(1.133,1.328)	4.58494e-07	0.000115207	0.303107	20	0.94132
ROSMAP	BD	CACNA1C	cg20882260	12	2374427	rs1024582	12	2402246	A	G	0.327198	0.0622985	0.0078	1.393e-15	0.25102	0.0423227	3.00908e-09	0.248181	0.0521198	1.282(1.157,1.42)	1.91919e-06	0.00040805	0.88365	20	0.971705
ROSMAP	BD	CACNA1C	cg23390118	12	2339513	rs34382810	12	2340798	C	A	0.412065	0.0542028	0.0075	5.013e-13	0.33494	0.0417646	1.05992e-15	0.161828	0.0301428	1.176(1.108,1.247)	7.92975e-08	2.73973e-05	0.0590064	20	0.0532145
ROSMAP	BD	CD40	cg09053081	20	44746392	rs2425752	20	44702120	T	C	0.260736	0.0333961	0.0083	6.08e-05	0.234803	0.0424105	3.08695e-08	0.14223	0.043698	1.153(1.058,1.256)	0.00113451	0.0465034	0.0834248	20	0.759073
ROSMAP	BD	CD40	cg17929951	20	44746681	rs2425752	20	44702120	T	C	0.260736	0.0333961	0.0083	6.08e-05	0.244159	0.0423606	8.22244e-09	0.13678	0.0414578	1.147(1.057,1.244)	0.000969424	0.045031	0.0988564	20	0.735045
ROSMAP	BD	CLCN6;MTHFR	cg14472778	1	11867308	rs3737964	1	11867044	T	C	0.260736	-0.0306963	0.0087	0.0004153	0.32844	0.0418143	4.00669e-15	-0.0934612	0.0290386	0.911(0.86,0.964)	0.00128857	0.0481298	0.446272	20	0.704549238104209
ROSMAP	BD	CUL3	cg06867755	2	225397387	rs11694987	2	225397409	G	C	0.330266	-0.0371994	0.0082	6.078e-06	0.262828	0.0422547	4.96873e-10	-0.141535	0.0386154	0.868(0.805,0.936)	0.000247098	0.0259667	0.566683	8	0.965292
ROSMAP	BD	CYP17A1	cg09201719	10	104596890	rs7097872	10	104606636	T	C	0.41002	-0.0270021	0.0075	0.0003181	0.601178	0.0386115	1.16531e-54	-0.0449154	0.0128047	0.956(0.932,0.98)	0.000451949	0.0345977	0.229815	20	0.441105
ROSMAP	BD	CYP17A1	cg18847882	10	104594691	rs284855	10	104574422	A	G	0.402863	-0.0275048	0.0079	0.000522	0.364196	0.0415272	1.78575e-18	-0.075522	0.0233384	0.927(0.886,0.971)	0.00121237	0.0478715	0.197288	20	0.547917
ROSMAP	BD	ELAC2	cg11936817	17	12895239	rs138505842	17	12913689	T	C	0.120654	-0.0395956	0.0114	0.0004998	0.526846	0.0397422	4.13299e-40	-0.0751561	0.0223686	0.928(0.888,0.969)	0.000779728	0.0407677	0.307427	20	0.694788
ROSMAP	BD	FTSJ2;NUDT1	cg11066209	7	2282252	rs4719462	7	2266384	G	A	0.382413	-0.0255995	0.0076	0.0007702	-0.632012	0.0380697	6.80484e-62	0.0405048	0.0122701	1.041(1.017,1.067)	0.000963081	0.045031	0.249145	20	0.486116
ROSMAP	BD	GPX1	cg08539067	3	49395985	rs13078949	3	49361791	G	A	0.444785	-0.0273038	0.0076	0.0003265	0.304369	0.0419885	4.20267e-13	-0.0897062	0.0278681	0.914(0.866,0.966)	0.00128656	0.0481298	0.104234	8	0.233598
ROSMAP	BD	LYRM4;FARS2	cg09085698	6	5261316	rs7752203	6	5260812	G	C	0.256646	-0.0285972	0.0086	0.0008538	-0.715796	0.0363296	2.03873e-86	0.0399515	0.0121845	1.041(1.016,1.066)	0.00104218	0.0465034	0.945204	20	0.520874
ROSMAP	BD	MAPK1	cg00014104	22	22220367	rs3788332	22	22171567	G	A	0.47546	0.0285972	0.0078	0.0002696	-0.29513	0.0420515	2.24594e-12	-0.096897	0.029818	0.908(0.856,0.962)	0.0011556	0.0465034	0.927128	18	0.491887
ROSMAP	BD	MAPK12	cg04956306	22	50700563	rs3817818	22	50699331	C	G	0.480573	0.0295005	0.0082	0.0003135	-0.657195	0.0375909	1.93728e-68	-0.0448886	0.0127387	0.956(0.933,0.98)	0.000425417	0.0345977	0.818341	20	0.721692
ROSMAP	BD	MAPK12	cg21974239	22	50700478	rs3817818	22	50699331	C	G	0.480573	0.0295005	0.0082	0.0003135	-0.688688	0.0369408	1.43877e-77	-0.0428359	0.0121264	0.958(0.936,0.981)	0.000411718	0.0345977	0.71021	20	0.721967
ROSMAP	BD	MCL1	cg02961109	1	150552537	rs6698495	1	150564476	T	C	0.47137	0.0277027	0.0075	0.0002049	0.295009	0.0420523	2.29467e-12	0.0939046	0.0287316	1.098(1.038,1.162)	0.00108179	0.0465034	0.274115	16	0.729963
ROSMAP	BD	MCL1	cg18016565	1	150552671	rs12139563	1	150578241	A	G	0.449898	0.0259016	0.0075	0.0005389	0.601287	0.0386096	1.10223e-54	0.043077	0.0127763	1.044(1.018,1.07)	0.000747211	0.0407677	0.196654	20	0.561171
ROSMAP	BD	MDH2	cg07733719	7	75683547	rs3973173	7	75732997	G	A	0.329243	-0.0327963	0.0083	7.953e-05	-0.399116	0.0412128	3.51697e-22	0.0821722	0.0224604	1.086(1.039,1.135)	0.000253654	0.0259667	0.147437	12	0.742959
ROSMAP	BD	MICB	cg12094174	6	31466187	rs2253052	6	31462031	T	C	0.269939	-0.0278	0.0079	0.0004647	0.620432	0.0382787	4.40603e-59	-0.0448074	0.0130297	0.956(0.932,0.981)	0.00058415	0.0375486	0.195037	20	0.312457
ROSMAP	BD	MICB	cg13531176	6	31475943	rs2844499	6	31475913	T	A	0.266871	-0.0285	0.0081	0.0004288	0.417088	0.0410373	2.88205e-24	-0.068331	0.0205512	0.934(0.897,0.972)	0.000884455	0.0428883	0.170153	20	0.244359
ROSMAP	BD	MSRA	cg08841257	8	10191002	rs4841317	8	10186135	T	C	0.421268	0.0350988	0.0074	2.35e-06	-0.287742	0.0421003	8.21913e-12	-0.12198	0.0313036	0.885(0.832,0.941)	9.75179e-05	0.015542	0.608114	20	0.964283
ROSMAP	BD	MSRA	cg16773768	8	10253076	rs35472251	8	10246669	G	A	0.316973	0.0307995	0.0077	6.183e-05	0.5293	0.0397084	1.55615e-40	0.0581891	0.0151884	1.06(1.029,1.092)	0.000127542	0.0169455	0.443275	20	0.876583
ROSMAP	BD	MSRA	cg18786515	8	10207915	rs7818437	8	10209623	C	T	0.251534	-0.036004	0.0088	4.426e-05	-0.304049	0.0419908	4.45844e-13	0.118415	0.0332434	1.126(1.055,1.202)	0.000367952	0.0345977	0.272935	20	0.777496
ROSMAP	BD	NDUFS2	cg05656486	1	161171383	rs4575098	1	161155392	A	G	0.239264	0.0356997	0.0087	4.179e-05	0.262064	0.0422592	5.59868e-10	0.136225	0.0398078	1.146(1.06,1.239)	0.000621453	0.0390386	0.275484	17	0.880502
ROSMAP	BD	NDUFS2	cg24049880	1	161171211	rs4575098	1	161155392	A	G	0.239264	0.0356997	0.0087	4.179e-05	0.234853	0.0424102	3.0653e-08	0.152008	0.0461062	1.164(1.064,1.274)	0.000977517	0.045031	0.281354	14	0.892507
ROSMAP	BD	PARP1	cg24937136	1	226593346	rs2695243	1	226593141	C	A	0.153374	0.0350988	0.0097	0.0002782	0.456626	0.0406167	2.52601e-29	0.0768655	0.0223159	1.08(1.034,1.128)	0.000572281	0.0375486	0.347799	16	0.751323
ROSMAP	BD	PC	cg01599099	11	66649832	rs10896139	11	66650060	T	C	0.274029	-0.0544977	0.0087	4.428e-10	0.442075	0.0407772	2.19473e-27	-0.123277	0.0227289	0.884(0.846,0.924)	5.83434e-08	2.30373e-05	0.0921745	14	0.974332
ROSMAP	BD	PC	cg23038824	11	66676634	rs1901376	11	66697280	A	G	0.462168	-0.0397975	0.0074	8.777e-08	0.231334	0.0424284	4.97128e-08	-0.172035	0.0449312	0.842(0.771,0.919)	0.000128747	0.0169455	0.0854033	8	0.63779
ROSMAP	BD	PRKCZ	cg00409816	1	2037476	rs3128334	1	2038662	G	A	0.362986	-0.0271965	0.0078	0.0004856	-0.460224	0.0405759	8.10073e-30	0.0590941	0.017731	1.061(1.025,1.098)	0.000859743	0.0424345	0.387493	20	0.436444
ROSMAP	BD	PRKCZ	cg03732007	1	2071316	rs364677	1	2071765	A	G	0.385481	-0.0292949	0.0076	0.000119	0.615171	0.0383714	7.63585e-58	-0.0476208	0.0127064	0.953(0.93,0.978)	0.000178396	0.0224131	0.212663	20	0.835649
ROSMAP	BD	PRKCZ	cg09179248	1	2046783	rs3128337	1	2045882	A	G	0.387526	-0.0256974	0.0077	0.0008302	-0.502246	0.0400682	4.81677e-36	0.0511649	0.0158652	1.052(1.02,1.086)	0.00125984	0.0481298	0.0637882	20	0.404269
ROSMAP	BD	PRKCZ	cg09261593	1	2058612	rs78665901	1	2052513	G	A	0.286299	-0.0298986	0.0082	0.0002839	0.502164	0.0400693	4.96381e-36	-0.0595394	0.0170064	0.942(0.911,0.974)	0.000463512	0.0345977	0.428742	20	0.694153
ROSMAP	BD	PRKCZ	cg09560161	1	2065242	rs2257684	1	2077872	G	A	0.384458	-0.0294035	0.0076	0.0001148	0.47753	0.0403741	2.81003e-32	-0.0615741	0.0167451	0.94(0.91,0.972)	0.000235855	0.0259667	0.145647	20	0.868232
ROSMAP	BD	PRKCZ	cg10334053	1	2078117	rs262641	1	2104981	G	A	0.290389	-0.0301023	0.0083	0.0002754	0.461897	0.0405569	4.75159e-30	-0.0651712	0.0188585	0.937(0.903,0.972)	0.000548679	0.036989	0.735466	20	0.766687
ROSMAP	BD	PRKCZ	cg11961999	1	2104478	rs11587831	1	2110848	G	T	0.218814	0.0386992	0.0101	0.000124	0.369425	0.0414823	5.31009e-19	0.104755	0.0297629	1.11(1.048,1.177)	0.000432092	0.0345977	0.669454	20	0.785781
ROSMAP	BD	PRKCZ	cg13480549	1	2058790	rs1401138	1	2063149	T	C	0.279141	-0.0295976	0.0082	0.0003139	0.393485	0.0412659	1.49378e-21	-0.0752193	0.0222825	0.928(0.888,0.969)	0.000736254	0.0407677	0.629044	19	0.726986
ROSMAP	BD	PRKCZ	cg17435831	1	2082522	rs262639	1	2107061	T	G	0.290389	-0.0302964	0.0083	0.0002561	0.463391	0.0405397	2.94321e-30	-0.0653798	0.0188025	0.937(0.903,0.972)	0.00050672	0.0350374	0.534112	20	0.756066
ROSMAP	BD	PRKCZ	cg19928739	1	2089555	rs262641	1	2104981	G	A	0.290389	-0.0301023	0.0083	0.0002754	-0.565719	0.0391797	2.93704e-47	0.0532107	0.0151273	1.055(1.024,1.086)	0.000435593	0.0345977	0.185819	20	0.729931
ROSMAP	BD	PRKCZ	cg22128985	1	2089384	rs262641	1	2104981	G	A	0.290389	-0.0301023	0.0083	0.0002754	-0.384292	0.0413505	1.49274e-20	0.078332	0.0231846	1.081(1.033,1.132)	0.000728483	0.0407677	0.292585	20	0.742359
ROSMAP	BD	PRKCZ	cg22366001	1	2066006	rs11587831	1	2110848	G	T	0.218814	0.0386992	0.0101	0.000124	0.357368	0.0415847	8.41849e-18	0.10829	0.0309441	1.114(1.049,1.184)	0.000466085	0.0345977	0.54514	17	0.84157
ROSMAP	BD	PRKCZ	cg22626579	1	2038628	rs3128334	1	2038662	G	A	0.362986	-0.0271965	0.0078	0.0004856	0.370672	0.0414715	3.96271e-19	-0.0733707	0.0225873	0.929(0.889,0.971)	0.0011609	0.0465034	0.255399	20	0.572567
ROSMAP	BD	PRKCZ	cg23803603	1	2058230	rs10797427	1	2060732	C	T	0.392638	-0.027104	0.0078	0.0005166	0.643692	0.037852	7.47368e-65	-0.0421071	0.012368	0.959(0.936,0.982)	0.000662793	0.0401913	0.233579	20	0.406651
ROSMAP	BD	PRKCZ	cg24578937	1	2090814	rs425277	1	2069172	T	C	0.286299	-0.0297044	0.0082	0.0003008	0.84452	0.0325018	7.54643e-149	-0.0351732	0.00980356	0.965(0.947,0.984)	0.00033349	0.0329202	0.189127	20	0.722177
ROSMAP	BD	PRKCZ	cg24776480	1	2066446	rs1401138	1	2063149	T	C	0.279141	-0.0295976	0.0082	0.0003139	-0.549262	0.0394252	4.06215e-44	0.0538862	0.015422	1.055(1.024,1.088)	0.000475655	0.0345977	0.482009	20	0.697278
ROSMAP	BD	PRKG1	cg15583492	10	53575266	rs4935283	10	53577207	T	C	0.118609	0.0444013	0.0128	0.0004956	0.655314	0.0376279	6.27751e-68	0.0677557	0.0199163	1.07(1.029,1.113)	0.000668886	0.0401913	0.450212	20	0.766736
ROSMAP	BD	SLC6A4	cg24984698	17	28548496	rs2020942	17	28546914	T	C	0.382413	-0.0308007	0.0079	9.148e-05	0.249715	0.04233	3.65133e-09	-0.123343	0.0379209	0.884(0.821,0.952)	0.00114334	0.0465034	0.864619	10	0.854273
ROSMAP	BD	TLR9	cg22484793	3	52261325	rs187084	3	52261031	G	A	0.428425	-0.0430978	0.0076	1.194e-08	0.776901	0.0347391	8.84948e-111	-0.055474	0.0100921	0.946(0.928,0.965)	3.86738e-08	2.13789e-05	0.243954	20	0.998387
ROSMAP	SCZ	ACADS	cg21721566	12	121163144	rs2066938	12	121160615	G	A	0.260736	0.0340016	0.0097	0.0004645	0.486127	0.0402701	1.49076e-33	0.0699437	0.0207778	1.072(1.03,1.117)	0.000761925	0.0152433	0.106067	20	0.657524
ROSMAP	SCZ	ACADS	cg23907586	12	121163367	rs2239758	12	121162637	G	A	0.260736	0.0344051	0.0097	0.0003966	0.361176	0.0415528	3.56155e-18	0.0952585	0.0290067	1.1(1.039,1.164)	0.00102339	0.018807	0.0584635	20	0.655731
ROSMAP	SCZ	ACADS	cg27246729	12	121163418	rs2239758	12	121162637	G	A	0.260736	0.0344051	0.0097	0.0003966	0.320607	0.0418726	1.90737e-14	0.107312	0.0333437	1.113(1.043,1.188)	0.00128922	0.0216508	0.39449	20	0.651011
ROSMAP	SCZ	ACADS	cg27522780	12	121163493	rs2239758	12	121162637	G	A	0.260736	0.0344051	0.0097	0.0003966	0.307078	0.0419697	2.54208e-13	0.11204	0.035104	1.119(1.044,1.198)	0.00141456	0.0227793	0.064346	20	0.576237
ROSMAP	SCZ	AGER	cg20638582	6	32151457	rs2070600	6	32151443	T	C	0.0521472	0.0827948	0.0206	6.065e-05	-0.316173	0.041905	4.52294e-14	-0.261866	0.0738218	0.77(0.666,0.889)	0.000389251	0.00898315	0.804654	11	5.41903e-06
ROSMAP	SCZ	BCL2	cg21793948	18	60988096	rs1801018	18	60985879	C	T	0.473415	0.0369026	0.0087	2.494e-05	-0.417228	0.0410359	2.77278e-24	-0.0884471	0.0225937	0.915(0.876,0.957)	9.05263e-05	0.00274065	0.330995	20	0.947702
ROSMAP	SCZ	BCL2	cg23707289	18	60988099	rs62098660	18	60988146	A	G	0.473415	0.036301	0.0088	3.362e-05	-0.687335	0.03697	3.75073e-77	-0.0528141	0.0131144	0.949(0.924,0.973)	5.64516e-05	0.00181813	0.122293	20	0.93927
ROSMAP	SCZ	BDNF	cg10635145	11	27742435	rs2030323	11	27728539	A	C	0.235174	-0.0399994	0.0105	0.0001413	-0.612681	0.0384148	2.89178e-57	0.0652859	0.0176199	1.067(1.031,1.105)	0.000211189	0.00547919	0.177874	12	0.870287
ROSMAP	SCZ	CACNA1C	cg03626208	12	2443169	rs3819532	12	2436837	T	C	0.40593	0.0443996	0.0088	4.438e-07	-0.25253	0.0423142	2.40198e-09	-0.175819	0.0456316	0.839(0.767,0.917)	0.000116677	0.00347798	0.186677	18	0.0256451
ROSMAP	SCZ	CACNA1C	cg11046772	12	2353479	rs11062166	12	2334260	A	G	0.323108	0.0785996	0.009	2.078e-18	0.285129	0.0421172	1.28863e-11	0.275663	0.0515204	1.317(1.191,1.457)	8.76824e-08	7.22606e-06	0.130788	20	0.833345
ROSMAP	SCZ	CACNA1C	cg20882260	12	2374427	rs1024582	12	2402246	A	G	0.327198	0.0851037	0.0091	8.339e-21	0.25102	0.0423227	3.00908e-09	0.339032	0.067688	1.404(1.229,1.603)	5.4788e-07	3.41146e-05	0.913172	20	0.95482
ROSMAP	SCZ	CACNA1C	cg23390118	12	2339513	rs34382810	12	2340798	C	A	0.412065	0.081004	0.0087	1.277e-20	0.33494	0.0417646	1.05992e-15	0.241846	0.0398007	1.274(1.178,1.377)	1.22896e-09	2.2957e-07	0.155609	20	0.94748
ROSMAP	SCZ	CACNA1S	cg24731111	1	201012098	rs4915473	1	201026916	T	C	0.421268	-0.0303046	0.0088	0.0005438	-0.234985	0.0424095	3.01001e-08	0.128964	0.0440928	1.138(1.043,1.24)	0.00344644	0.0436965	0.194575	20	0.95592
ROSMAP	SCZ	CASP2	cg25992874	7	142997642	rs4647322	7	142998021	C	T	0.0552147	0.0724954	0.0193	0.0001669	0.31677	0.0419006	4.02955e-14	0.228858	0.0680334	1.257(1.1,1.436)	0.000768481	0.0152433	0.0629605	6	0.894137
ROSMAP	SCZ	CASP7	cg06178650	10	115471652	rs1419098	10	115429906	A	G	0.106339	0.0458048	0.0139	0.0009949	-0.273142	0.0421926	9.56319e-11	-0.167695	0.0571028	0.846(0.756,0.946)	0.00331695	0.0429155	0.31669	10	0.410839
ROSMAP	SCZ	CD40	cg09053081	20	44746392	rs2425752	20	44702120	T	C	0.260736	0.0437968	0.0097	6.809e-06	0.234803	0.0424105	3.08695e-08	0.186526	0.0533074	1.205(1.086,1.338)	0.000466901	0.010383	0.161774	20	0.922061
ROSMAP	SCZ	CD40	cg17929951	20	44746681	rs2425752	20	44702120	T	C	0.260736	0.0437968	0.0097	6.809e-06	0.244159	0.0423606	8.22244e-09	0.179378	0.0504664	1.196(1.084,1.321)	0.000378844	0.008846	0.105304	20	0.897802
ROSMAP	SCZ	CDC42	cg11572548	1	22401641	rs12740705	1	22421113	T	C	0.168712	-0.0412955	0.0125	0.0009526	0.260287	0.0422696	7.37763e-10	-0.158654	0.0544989	0.853(0.767,0.949)	0.00360113	0.0452483	0.703772	10	0.483084
ROSMAP	SCZ	CHEK1	cg15349474	11	125494878	rs113437255	11	125520521	A	G	0.155419	0.0399994	0.0121	0.0009168	-0.379762	0.0413913	4.51949e-20	-0.105328	0.0338671	0.9(0.842,0.962)	0.0018707	0.028478	0.168497	10	0.582997
ROSMAP	SCZ	COMT	cg01335087	22	19950166	rs3810595	22	19949644	C	G	0.412065	0.0255024	0.0088	0.003671	-0.672131	0.0372901	1.2536e-72	-0.0379426	0.0132608	0.963(0.938,0.988)	0.00421964	0.0498879	0.39565	20	0.215185
ROSMAP	SCZ	COMT	cg04856117	22	19949901	rs3810595	22	19949644	C	G	0.412065	0.0255024	0.0088	0.003671	-0.699871	0.0366948	4.25283e-81	-0.0364388	0.0127181	0.964(0.94,0.989)	0.00416852	0.0497029	0.697038	20	0.213854
ROSMAP	SCZ	COMT	cg06346307	22	19949965	rs3810595	22	19949644	C	G	0.412065	0.0255024	0.0088	0.003671	-0.831807	0.0329727	2.01629e-140	-0.0306591	0.010649	0.97(0.95,0.99)	0.0039885	0.0483236	0.557528	20	0.216589
ROSMAP	SCZ	COMT	cg11361387	22	19949873	rs3810595	22	19949644	C	G	0.412065	0.0255024	0.0088	0.003671	-0.679618	0.0371342	8.02616e-75	-0.0375246	0.0131098	0.963(0.939,0.988)	0.00420523	0.0498879	0.88621	20	0.211811
ROSMAP	SCZ	COMT	cg22546130	22	19950026	rs3810595	22	19949644	C	G	0.412065	0.0255024	0.0088	0.003671	-0.77159	0.034891	2.30156e-108	-0.0330518	0.0115025	0.967(0.946,0.99)	0.00406033	0.0486198	0.568201	20	0.214496
ROSMAP	SCZ	COMT	cg23601416	22	19950040	rs3810595	22	19949644	C	G	0.412065	0.0255024	0.0088	0.003671	-0.793033	0.0342592	1.52137e-118	-0.0321581	0.0111833	0.968(0.947,0.99)	0.00403315	0.0485017	0.498091	20	0.214179
ROSMAP	SCZ	CRAT;PPP2R4	cg26805528	9	131872542	rs10819468	9	131881817	T	C	0.274029	0.0349037	0.0094	0.0001971	0.370298	0.0414748	4.32737e-19	0.0942585	0.0274928	1.099(1.041,1.16)	0.000606971	0.0127875	0.109001	18	0.464353
ROSMAP	SCZ	CRHR1	cg24394631	17	43863000	rs79172804	17	43828764	A	G	0.209611	-0.0563047	0.0117	1.575e-06	-0.263682	0.0422497	4.34705e-10	0.213533	0.056031	1.238(1.109,1.382)	0.000138417	0.0039112	0.183138	12	0.760045
ROSMAP	SCZ	CUL3	cg06170657	2	225449973	rs72962707	2	225459737	A	G	0.0327198	-0.0987044	0.029	0.0006793	0.422077	0.0409869	7.20476e-25	-0.233854	0.0723634	0.791(0.687,0.912)	0.00123073	0.0209001	0.343824	3	0.00493904
ROSMAP	SCZ	CUL3	cg06867755	2	225397387	rs11694987	2	225397409	G	C	0.330266	-0.0517002	0.0092	1.678e-08	0.262828	0.0422547	4.96873e-10	-0.196707	0.0471739	0.821(0.749,0.901)	3.04827e-05	0.00108117	0.753012	8	0.97468
ROSMAP	SCZ	CYP19A1	cg09819222	15	51559977	rs11632903	15	51564341	T	C	0.398773	0.0296039	0.0087	0.0006235	-0.289188	0.0420908	6.39434e-12	-0.102369	0.0335717	0.903(0.845,0.964)	0.00229402	0.0329633	0.17813	17	0.580028
ROSMAP	SCZ	CYP19A1	cg21478137	15	51532386	rs7175531	15	51534055	T	C	0.369121	-0.0292949	0.009	0.001168	-0.644705	0.0378327	4.08146e-65	0.0454393	0.0142123	1.046(1.018,1.076)	0.00138773	0.0224764	0.296162	20	0.423736
ROSMAP	SCZ	CYP2D6	cg04692870	22	42525206	rs1058167	22	42538029	A	G	0.342536	-0.0635044	0.0092	5.023e-12	-0.414733	0.0410609	5.49989e-24	0.153121	0.0268683	1.165(1.106,1.228)	1.20543e-08	1.7777e-06	0.0951194	15	0.920568
ROSMAP	SCZ	CYP2D6	cg07016288	22	42525748	rs1058167	22	42538029	A	G	0.342536	-0.0635044	0.0092	5.023e-12	-0.369863	0.0414785	4.79208e-19	0.171697	0.031456	1.187(1.116,1.263)	4.80633e-08	4.81415e-06	0.113426	13	0.926316
ROSMAP	SCZ	DAXX	cg10285420	6	33289719	rs3130268	6	33307400	G	T	0.49591	0.0413013	0.0086	1.763e-06	-0.238234	0.0423924	1.91246e-08	-0.173364	0.0474848	0.841(0.766,0.923)	0.000261279	0.00653664	0.128801	11	0.497547
ROSMAP	SCZ	DLG4;ACADVL	cg12228229	17	7122261	rs446994	17	7116853	C	A	0.41411	-0.0332983	0.0089	0.0001952	-0.278029	0.0421623	4.27387e-11	0.119765	0.0368044	1.127(1.049,1.212)	0.00113751	0.0200756	0.592226	20	0.787723
ROSMAP	SCZ	DRD2	cg20016411	11	113344987	rs7948028	11	113328681	C	A	0.364008	-0.0667985	0.009	1.528e-13	0.270994	0.0422058	1.35581e-10	-0.246494	0.050762	0.782(0.708,0.863)	1.19849e-06	6.58465e-05	0.398027	14	0.972812
ROSMAP	SCZ	EGF	cg06981781	4	110842888	rs62327604	4	110843140	C	T	0.331288	-0.0295005	0.0091	0.001237	-0.396325	0.0412392	7.22785e-22	0.0744352	0.0242321	1.077(1.027,1.13)	0.002128	0.0310555	0.231514	14	0.352659
ROSMAP	SCZ	EIF2AK2	cg01617117	2	37384381	rs12992610	2	37384383	T	C	0.411043	-0.0397014	0.0089	8.495e-06	-0.57171	0.0390876	1.90664e-48	0.0694432	0.0162753	1.072(1.038,1.107)	1.98297e-05	0.000740839	0.0582038	20	0.919778
ROSMAP	SCZ	EIF2AK2	cg14126601	2	37384708	rs6724820	2	37414431	C	A	0.388548	-0.0361969	0.0089	4.727e-05	-0.278984	0.0421563	3.64488e-11	0.129746	0.0374444	1.139(1.058,1.225)	0.000530181	0.011516	0.283542	20	0.843324
ROSMAP	SCZ	EIF2AK2	cg16795804	2	37384523	rs12994023	2	37385057	T	C	0.406953	-0.040201	0.0088	5.568e-06	-0.337377	0.0417457	6.38647e-16	0.119158	0.0299623	1.127(1.062,1.195)	6.98166e-05	0.00219805	0.345346	20	0.944784
ROSMAP	SCZ	ENDOG	cg04621255	9	131581398	rs2759013	9	131617167	G	A	0.296524	-0.0361973	0.0096	0.000168	0.394842	0.0412532	1.05684e-21	-0.0916754	0.0261322	0.912(0.867,0.96)	0.000451249	0.0101152	0.556102	17	0.787357
ROSMAP	SCZ	ENDOG	cg13630871	9	131583092	rs10988134	9	131595407	T	C	0.254601	-0.0302964	0.01	0.002416	0.664168	0.0374521	2.29938e-70	-0.0456155	0.0152746	0.955(0.927,0.984)	0.00282309	0.0386275	0.315426	20	0.257402
ROSMAP	SCZ	EPHX1	cg03337430	1	226012507	rs2854450	1	226012577	T	C	0.202454	0.0318959	0.0107	0.002948	-0.521053	0.039821	4.01695e-39	-0.0612142	0.0210615	0.941(0.903,0.98)	0.00365549	0.0457028	0.49334	20	0.296531
ROSMAP	SCZ	FANCI;POLG	cg18831671	15	89859939	rs2351003	15	89847735	T	C	0.397751	-0.0368043	0.0088	2.998e-05	0.398798	0.0412159	3.81988e-22	-0.0922882	0.0240395	0.912(0.87,0.956)	0.000123522	0.00360531	0.2357	20	0.22441
ROSMAP	SCZ	FTSJ2;NUDT1	cg11066209	7	2282252	rs4719462	7	2266384	G	A	0.382413	-0.0587028	0.0088	2.935e-11	-0.632012	0.0380697	6.80484e-62	0.0928823	0.0150058	1.097(1.066,1.13)	6.02542e-10	1.68832e-07	0.134907	20	0.966429
ROSMAP	SCZ	GCH1	cg19502207	14	55337268	rs28477407	14	55344901	T	C	0.0889571	0.0492953	0.0132	0.0001989	0.738146	0.0357851	1.56577e-94	0.0667826	0.0181734	1.069(1.032,1.108)	0.000238081	0.00606457	0.052264	13	0.679318
ROSMAP	SCZ	GCH1	cg25989719	14	55368343	rs8019824	14	55365331	A	T	0.313906	0.0385018	0.0092	3.054e-05	0.306695	0.0419724	2.73031e-13	0.125538	0.0345687	1.134(1.059,1.213)	0.000281736	0.00698606	0.213702	19	0.934571
ROSMAP	SCZ	GCLC	cg08349400	6	53396138	rs2235707	6	53373197	C	G	0.0869121	0.0582013	0.0165	0.0004218	0.232576	0.042422	4.19501e-08	0.250246	0.0843599	1.284(1.089,1.515)	0.00301296	0.0402016	0.209408	20	0.779456
ROSMAP	SCZ	GPX1	cg08539067	3	49395985	rs13078949	3	49361791	G	A	0.444785	-0.0318959	0.0087	0.0002674	0.304369	0.0419885	4.20267e-13	-0.104793	0.0320315	0.901(0.846,0.959)	0.00106952	0.0193343	0.195325	8	0.326351
ROSMAP	SCZ	HMOX2;NMRAL1	cg08460995	16	4526227	rs4785967	16	4523208	G	A	0.323108	0.0394034	0.0094	2.867e-05	-0.313326	0.0419255	7.81502e-14	-0.125759	0.0343978	0.882(0.824,0.943)	0.000256175	0.00646669	0.0832692	18	0.819609
ROSMAP	SCZ	HMOX2;NMRAL1	cg08873616	16	4526240	rs2270363	16	4526292	A	G	0.279141	0.0379988	0.0098	0.0001065	-0.381395	0.0413767	3.03759e-20	-0.0996312	0.027876	0.905(0.857,0.956)	0.000351454	0.00834553	0.109946	19	0.614245
ROSMAP	SCZ	HRAS;LRRC56	cg05798318	11	536758	rs112687793	11	537469	C	T	0.114519	-0.0459958	0.0139	0.0009109	-0.472883	0.0404293	1.3274e-31	0.0972667	0.0305478	1.102(1.038,1.17)	0.00145215	0.0231189	0.121996	20	0.497472
ROSMAP	SCZ	HRAS;LRRC56	cg22174486	11	536817	rs112687793	11	537469	C	T	0.114519	-0.0459958	0.0139	0.0009109	-0.721507	0.0361942	2.04976e-88	0.0637496	0.0195289	1.066(1.026,1.107)	0.00109704	0.0197045	0.117827	20	0.537573
ROSMAP	SCZ	MAP2K7	cg23850205	19	7967913	rs8107967	19	7972615	A	G	0.441718	-0.027402	0.009	0.002292	-0.615666	0.0383627	5.8528e-58	0.044508	0.0148791	1.046(1.015,1.076)	0.0027778	0.0383419	0.670287	20	0.221331
ROSMAP	SCZ	MAP2K7	cg27497751	19	7967946	rs8107967	19	7972615	A	G	0.441718	-0.027402	0.009	0.002292	-0.560355	0.0392609	3.2429e-46	0.0489012	0.0164226	1.05(1.017,1.084)	0.00290447	0.0393156	0.273084	20	0.293615
ROSMAP	SCZ	MAPK11	cg00395632	22	50709221	rs28412679	22	50730320	C	T	0.472393	-0.0321961	0.0092	0.000439	0.234278	0.0424132	3.31946e-08	-0.137427	0.0464876	0.872(0.796,0.955)	0.00311446	0.0409705	0.565305	19	0.416459
ROSMAP	SCZ	MAPK12	cg04956306	22	50700563	rs3817818	22	50699331	C	G	0.480573	0.0332026	0.009	0.0002194	-0.657195	0.0375909	1.93728e-68	-0.0505217	0.0139961	0.951(0.925,0.977)	0.000306562	0.00740507	0.632706	20	0.795181
ROSMAP	SCZ	MAPK12	cg21974239	22	50700478	rs3817818	22	50699331	C	G	0.480573	0.0332026	0.009	0.0002194	-0.688688	0.0369408	1.43877e-77	-0.0482115	0.0133217	0.953(0.928,0.978)	0.000295738	0.00726892	0.750719	20	0.794788
ROSMAP	SCZ	MAPK8IP1	cg15005677	11	45918197	rs4755346	11	45917780	T	C	0.278119	0.0343048	0.0098	0.0004552	0.396311	0.0412394	7.25311e-22	0.0865602	0.0263174	1.09(1.036,1.148)	0.00100514	0.018776	0.206644	20	0.65285
ROSMAP	SCZ	MAPT	cg01640727	17	44029468	rs17650842	17	44037491	G	A	0.235174	-0.0608975	0.0109	2.206e-08	-0.508428	0.0399884	4.91956e-37	0.119776	0.0234171	1.127(1.077,1.18)	3.13912e-07	2.14532e-05	0.127153	16	0.704438
ROSMAP	SCZ	MAPT	cg16573346	17	44020278	rs1560313	17	43996561	A	G	0.41002	0.0485997	0.009	6.267e-08	0.232654	0.0424216	4.15062e-08	0.208893	0.0542885	1.232(1.108,1.371)	0.000119169	0.00351487	0.540855	11	0.695366
ROSMAP	SCZ	MAPT	cg22291189	17	43978251	rs56127309	17	43960341	A	G	0.236196	-0.0622045	0.0109	1.096e-08	-0.651812	0.0376962	5.48026e-67	0.0954332	0.0176098	1.1(1.063,1.139)	5.98299e-08	5.40785e-06	0.209133	12	0.682369
ROSMAP	SCZ	MAPT	cg26019600	17	43978704	rs8080903	17	43996140	T	C	0.41002	0.0479041	0.009	9.504e-08	0.271749	0.0422012	1.19979e-10	0.176281	0.0429683	1.193(1.096,1.298)	4.08577e-05	0.00137932	0.42021	14	0.532931
ROSMAP	SCZ	MAPT;LOC100128977;LOC100130148	cg20099416	17	43971919	rs79412431	17	43940021	A	G	0.235174	-0.0627025	0.0109	9.52e-09	0.244925	0.0423564	7.36034e-09	-0.256006	0.0627744	0.774(0.685,0.875)	4.53857e-05	0.00151394	0.0688442	7	0.68582
ROSMAP	SCZ	MAPT;LOC100128977;LOC100130148	cg23202277	17	43971911	rs7210219	17	44018519	C	T	0.236196	-0.0605023	0.0111	4.98e-08	0.309301	0.0419541	1.67612e-13	-0.19561	0.0446306	0.822(0.753,0.898)	1.17132e-05	0.000462261	0.495229	18	0.683471
ROSMAP	SCZ	MAPT;LOC100130148;LOC100128977	cg00891649	17	43972573	rs62055490	17	43950533	G	A	0.235174	-0.061697	0.0108	1.078e-08	-0.405959	0.0411471	5.84328e-23	0.151978	0.0307416	1.164(1.096,1.236)	7.66383e-07	4.47376e-05	0.131043	14	0.682561
ROSMAP	SCZ	MAPT;STH	cg01098886	17	44076726	rs17652520	17	44098967	A	G	0.239264	-0.0603987	0.0109	2.99e-08	-0.468349	0.0404824	5.9025e-31	0.128961	0.025805	1.138(1.082,1.197)	5.80727e-07	3.53738e-05	0.17015	17	0.728683
ROSMAP	SCZ	MICB	cg02248037	6	31465876	rs2894221	6	31461771	A	T	0.360941	-0.0605964	0.0088	6.88e-12	-0.653055	0.037672	2.54849e-67	0.0927891	0.0144993	1.097(1.066,1.129)	1.55827e-10	4.8514e-08	0.469807	20	3.37971e-14
ROSMAP	SCZ	MICB	cg07315969	6	31474212	rs2894222	6	31462035	A	G	0.451943	-0.0575989	0.0087	2.85e-11	0.380663	0.0413833	3.631e-20	-0.151312	0.0281592	0.86(0.813,0.908)	7.72406e-08	6.76338e-06	0.433317	20	2.76919e-08
ROSMAP	SCZ	MSRA	cg08841257	8	10191002	rs4841317	8	10186135	T	C	0.421268	0.0340016	0.0087	8.785e-05	-0.287742	0.0421003	8.21913e-12	-0.118167	0.0348296	0.889(0.83,0.951)	0.000692042	0.0142581	0.727551	20	0.865101
ROSMAP	SCZ	MSRA	cg10300895	8	10283858	rs7005363	8	10283748	C	T	0.424335	0.0329985	0.0087	0.0001464	-0.273764	0.0421888	8.63912e-11	-0.120536	0.0368098	0.886(0.825,0.953)	0.00105823	0.0192543	0.0662295	20	0.704401
ROSMAP	SCZ	MSRA	cg12940923	8	10282607	rs4319147	8	10282658	A	G	0.234151	0.0286979	0.0098	0.003259	0.782445	0.0345774	2.25788e-113	0.0366772	0.0126293	1.037(1.012,1.063)	0.00368266	0.0457028	0.0551893	20	0.165139
ROSMAP	SCZ	MSRA	cg14264678	8	10286243	rs14879	8	10286273	G	A	0.271984	0.0285	0.0094	0.002294	0.703111	0.0366219	3.76075e-82	0.0405341	0.0135348	1.041(1.014,1.069)	0.00274624	0.0380939	0.0548508	20	0.206571
ROSMAP	SCZ	MSRA	cg16773768	8	10253076	rs35472251	8	10246669	G	A	0.316973	0.0334017	0.0089	0.0001887	0.5293	0.0397084	1.55615e-40	0.0631054	0.0174684	1.065(1.029,1.102)	0.00030321	0.00738779	0.425432	20	0.844764
ROSMAP	SCZ	MSRA	cg18786515	8	10207915	rs7818437	8	10209623	C	T	0.251534	-0.0395956	0.0103	0.0001157	-0.304049	0.0419908	4.45844e-13	0.130228	0.0383543	1.139(1.057,1.228)	0.000685319	0.0142242	0.291309	20	0.887891
ROSMAP	SCZ	MSRA	cg24632920	8	10130047	rs2952172	8	10130696	C	T	0.263804	-0.0416974	0.0097	1.705e-05	-0.564243	0.0392022	5.71335e-47	0.0738997	0.0179415	1.077(1.039,1.115)	3.80653e-05	0.00132786	0.0934979	20	0.92415
ROSMAP	SCZ	NDUFC2	cg18402101	11	77789467	rs642047	11	77783421	G	A	0.166667	-0.0401972	0.012	0.0008078	-0.244773	0.0423572	7.52436e-09	0.164222	0.056666	1.178(1.055,1.317)	0.00375465	0.0461427	0.474565	11	0.547608
ROSMAP	SCZ	NDUFC2	cg19985421	11	77791376	rs607423	11	77803180	T	C	0.174847	-0.0377966	0.0119	0.00148	-0.288035	0.0420984	7.81237e-12	0.131222	0.0455491	1.14(1.043,1.247)	0.00396542	0.0483092	0.828275	19	0.57154
ROSMAP	SCZ	NDUFS7	cg02639931	19	1387894	rs7254913	19	1388320	G	A	0.386503	0.0305001	0.0091	0.000771	0.454363	0.0406421	5.13155e-29	0.0671272	0.0209088	1.069(1.026,1.114)	0.00132512	0.0219703	0.241932	20	0.528538
ROSMAP	SCZ	NGF	cg02987481	1	115881544	rs12145726	1	115857251	G	A	0.365031	0.0463014	0.0089	1.827e-07	0.515574	0.0398943	3.31814e-38	0.0898055	0.0186085	1.094(1.055,1.135)	1.39272e-06	7.22664e-05	0.242806	20	0.99496
ROSMAP	SCZ	NGF	cg20678800	1	115857431	rs12145726	1	115857251	G	A	0.365031	0.0463014	0.0089	1.827e-07	-0.522244	0.0398049	2.52557e-39	-0.0886584	0.0183327	0.915(0.883,0.949)	1.3242e-06	7.13541e-05	0.140322	20	0.99505
ROSMAP	SCZ	NMRAL1;HMOX2	cg02873098	16	4524103	rs2270363	16	4526292	A	G	0.279141	0.0379988	0.0098	0.0001065	-0.718705	0.0362609	1.98601e-87	-0.0528712	0.0138941	0.949(0.923,0.975)	0.000141633	0.00392928	0.0857963	20	0.384351
ROSMAP	SCZ	NOD2	cg05261686	16	50743296	rs4785224	16	50730446	A	G	0.416155	-0.0371994	0.0088	2.507e-05	-0.266062	0.0422356	2.98643e-10	0.139815	0.0398316	1.15(1.064,1.243)	0.000447857	0.0101152	0.680498	13	0.953458
ROSMAP	SCZ	NOSIP	cg08097359	19	50064054	rs9304689	19	50074618	T	G	0.123722	-0.0441987	0.0128	0.00055	0.305613	0.0419799	3.33842e-13	-0.144623	0.0463555	0.865(0.79,0.948)	0.00180935	0.0278561	0.133789	19	0.00292662
ROSMAP	SCZ	NPM1	cg10513437	5	170814177	rs6866244	5	170839323	G	A	0.382413	-0.0294035	0.0089	0.0009443	-0.345091	0.0416849	1.24663e-16	0.0852049	0.0277681	1.089(1.031,1.15)	0.00215178	0.0312398	0.16148	20	0.534348
ROSMAP	SCZ	OGDH	cg07408740	7	44645306	rs886652	7	44671016	C	T	0.47955	0.0349037	0.0087	5.581e-05	-0.34139	0.0417143	2.74531e-16	-0.10224	0.0283813	0.903(0.854,0.954)	0.000315339	0.00755197	0.122838	9	0.515003
ROSMAP	SCZ	PC	cg01599099	11	66649832	rs10896139	11	66650060	T	C	0.274029	-0.0355988	0.0097	0.0002494	0.442075	0.0407772	2.19473e-27	-0.0805265	0.0231651	0.923(0.882,0.965)	0.000508574	0.011133	0.349002	14	0.779038
ROSMAP	SCZ	PC	cg06880963	11	66634970	rs7948839	11	66634397	T	C	0.289366	-0.0350968	0.0095	0.0002222	-0.331212	0.0417933	2.28121e-15	0.105965	0.031646	1.112(1.045,1.183)	0.000812668	0.0159238	0.197445	10	0.811763
ROSMAP	SCZ	PC	cg23038824	11	66676634	rs1901376	11	66697280	A	G	0.462168	-0.0302964	0.0087	0.0004679	0.231334	0.0424284	4.97128e-08	-0.130964	0.0446241	0.877(0.804,0.957)	0.00333736	0.0429155	0.460972	8	0.644477
ROSMAP	SCZ	PRKAB1	cg10168009	12	120108699	rs11064873	12	120104992	G	A	0.306748	-0.0320993	0.0094	0.0006083	0.384566	0.041348	1.39501e-20	-0.0834687	0.0260386	0.92(0.874,0.968)	0.0013479	0.0220866	0.656793	18	0.554462
ROSMAP	SCZ	PRKCB	cg09031790	16	24129948	rs2283540	16	24130770	T	C	0.337423	0.0395	0.009	1.224e-05	-0.738713	0.0357708	9.50563e-95	-0.0534713	0.0124554	0.948(0.925,0.971)	1.76271e-05	0.000667449	0.231268	18	0.971391
ROSMAP	SCZ	PRKCZ	cg00409816	1	2037476	rs3128334	1	2038662	G	A	0.362986	-0.0335981	0.009	0.0001961	-0.460224	0.0405759	8.10073e-30	0.073004	0.0205877	1.076(1.033,1.12)	0.000391129	0.00898315	0.301482	20	0.515687
ROSMAP	SCZ	PRKCZ	cg03599988	1	2045413	rs10797427	1	2060732	C	T	0.392638	-0.0279983	0.0088	0.00146	-0.502883	0.0400601	3.817e-36	0.0556757	0.0180524	1.057(1.021,1.095)	0.00204161	0.0302677	0.116853	20	0.414069
ROSMAP	SCZ	PRKCZ	cg03732007	1	2071316	rs364677	1	2071765	A	G	0.385481	-0.028204	0.0089	0.001427	0.615171	0.0383714	7.63585e-58	-0.0458474	0.0147474	0.955(0.928,0.983)	0.00187824	0.028478	0.412627	20	0.341495
ROSMAP	SCZ	PRKCZ	cg04315214	1	2043799	rs3128338	1	2046786	G	A	0.392638	-0.027402	0.0088	0.001945	-0.595946	0.0386988	1.64689e-53	0.0459807	0.0150653	1.047(1.017,1.078)	0.00227249	0.0328222	0.0706424	20	0.434496
ROSMAP	SCZ	PRKCZ	cg09179248	1	2046783	rs3128337	1	2045882	A	G	0.387526	-0.0299027	0.0089	0.0007722	-0.502246	0.0400682	4.81677e-36	0.0595378	0.0183459	1.061(1.024,1.1)	0.00117331	0.0201694	0.177036	20	0.342314
ROSMAP	SCZ	PRKCZ	cg09261593	1	2058612	rs78665901	1	2052513	G	A	0.286299	-0.0295005	0.0096	0.002158	0.502164	0.0400693	4.96381e-36	-0.0587468	0.0196836	0.943(0.907,0.98)	0.00283985	0.0386275	0.122232	20	0.393674
ROSMAP	SCZ	PRKCZ	cg09560161	1	2065242	rs2257684	1	2077872	G	A	0.384458	-0.0273038	0.0089	0.002056	0.47753	0.0403741	2.81003e-32	-0.0571773	0.0192543	0.944(0.909,0.981)	0.00298208	0.0399799	0.173794	20	0.332631
ROSMAP	SCZ	PRKCZ	cg10334053	1	2078117	rs262641	1	2104981	G	A	0.290389	-0.0320024	0.0096	0.0009138	0.461897	0.0405569	4.75159e-30	-0.0692848	0.0216559	0.933(0.894,0.974)	0.0013774	0.0224387	0.448793	20	0.440569
ROSMAP	SCZ	PRKCZ	cg11796233	1	2060236	rs3107156	1	2060630	T	C	0.386503	-0.0281012	0.0088	0.001491	-0.309053	0.0419558	1.75616e-13	0.0909267	0.0310345	1.095(1.031,1.164)	0.00339122	0.0433891	0.240727	20	0.415107
ROSMAP	SCZ	PRKCZ	cg12639453	1	2035780	rs4648807	1	2040898	T	C	0.389571	-0.0289964	0.0088	0.0009775	0.88911	0.0196778	0	-0.0326128	0.00992383	0.968(0.949,0.987)	0.00101508	0.018807	0.0913142	20	0.433823
ROSMAP	SCZ	PRKCZ	cg13480549	1	2058790	rs1401138	1	2063149	T	C	0.279141	-0.0305971	0.0096	0.00148	0.393485	0.0412659	1.49378e-21	-0.0777593	0.0257242	0.925(0.88,0.973)	0.00250441	0.0354412	0.36683	19	0.447898
ROSMAP	SCZ	PRKCZ	cg13918804	1	2043761	rs3128337	1	2045882	A	G	0.387526	-0.0299027	0.0089	0.0007722	-0.354998	0.0416044	1.42943e-17	0.0842332	0.0269441	1.088(1.032,1.147)	0.00177067	0.0274112	0.11678	20	0.414804
ROSMAP	SCZ	PRKCZ	cg16599817	1	2036283	rs12059660	1	2041461	C	T	0.396728	-0.028595	0.0088	0.001186	0.398996	0.041214	3.62874e-22	-0.0716673	0.0232646	0.931(0.889,0.974)	0.00206631	0.0304726	0.0665584	20	0.402684
ROSMAP	SCZ	PRKCZ	cg17426766	1	2046864	rs925906	1	2044054	A	C	0.384458	-0.0290993	0.0088	0.001	0.47869	0.0403602	1.89984e-32	-0.0607895	0.0190846	0.941(0.906,0.977)	0.00144625	0.0231189	0.108774	20	0.454918
ROSMAP	SCZ	PRKCZ	cg17435831	1	2082522	rs262639	1	2107061	T	G	0.290389	-0.0318959	0.0097	0.0009519	0.463391	0.0405397	2.94321e-30	-0.0688315	0.0217816	0.933(0.894,0.974)	0.00157727	0.0248287	0.474878	20	0.470425
ROSMAP	SCZ	PRKCZ	cg19257562	1	2043853	rs925906	1	2044054	A	C	0.384458	-0.0290993	0.0088	0.001	-0.551277	0.0393957	1.71231e-44	0.0527853	0.0164026	1.054(1.021,1.089)	0.00129039	0.0216508	0.0891687	20	0.484169
ROSMAP	SCZ	PRKCZ	cg19928739	1	2089555	rs262641	1	2104981	G	A	0.290389	-0.0320024	0.0096	0.0009138	-0.565719	0.0391797	2.93704e-47	0.0565694	0.0174159	1.058(1.023,1.095)	0.00116161	0.0200916	0.582314	20	0.465127
ROSMAP	SCZ	PRKCZ	cg22128985	1	2089384	rs262641	1	2104981	G	A	0.290389	-0.0320024	0.0096	0.0009138	-0.384292	0.0413505	1.49274e-20	0.0832764	0.0265395	1.087(1.032,1.145)	0.00170206	0.0266434	0.589057	20	0.468322
ROSMAP	SCZ	PRKCZ	cg22626579	1	2038628	rs3128334	1	2038662	G	A	0.362986	-0.0335981	0.009	0.0001961	0.370672	0.0414715	3.96271e-19	-0.0906411	0.0263129	0.913(0.867,0.962)	0.000571616	0.0122265	0.164636	20	0.810863
ROSMAP	SCZ	PRKCZ	cg23803603	1	2058230	rs10797427	1	2060732	C	T	0.392638	-0.0279983	0.0088	0.00146	0.643692	0.037852	7.47368e-65	-0.0434964	0.0139083	0.957(0.932,0.984)	0.00176382	0.0274112	0.199801	20	0.421249
ROSMAP	SCZ	PRKCZ	cg24578937	1	2090814	rs425277	1	2069172	T	C	0.286299	-0.0320024	0.0096	0.0008784	0.84452	0.0325018	7.54643e-149	-0.0378942	0.0114606	0.963(0.941,0.985)	0.000944746	0.0177663	0.567568	20	0.460649
ROSMAP	SCZ	PRKCZ	cg24776480	1	2066446	rs1401138	1	2063149	T	C	0.279141	-0.0305971	0.0096	0.00148	-0.549262	0.0394252	4.06215e-44	0.0557058	0.0179295	1.057(1.021,1.095)	0.0018904	0.028478	0.0763861	20	0.420258
ROSMAP	SCZ	PRKCZ	cg26335530	1	2060642	rs3107145	1	2047547	G	A	0.386503	-0.0286979	0.0088	0.001149	-0.354825	0.0416058	1.48559e-17	0.0808789	0.0265523	1.084(1.029,1.142)	0.00231893	0.0331512	0.223249	20	0.416689
ROSMAP	SCZ	PTK2B	cg26330738	8	27277504	rs1030526	8	27277537	A	G	0.413088	0.0300984	0.0087	0.0005776	-0.634612	0.0380219	1.53159e-62	-0.0474281	0.0140006	0.954(0.928,0.98)	0.000705107	0.0144212	0.306465	20	0.576356
ROSMAP	SCZ	RORA	cg02391922	15	60837277	rs10851684	15	60837239	G	A	0.408998	-0.0286979	0.0089	0.001215	0.63992	0.0379231	6.97223e-64	-0.044846	0.0141596	0.956(0.93,0.983)	0.00153929	0.0243677	0.105978	20	0.481778
ROSMAP	SCZ	RORA	cg02404349	15	60862256	rs8041381	15	60862962	G	A	0.344581	-0.0336959	0.0093	0.0003031	-0.383286	0.0413596	1.91188e-20	0.0879131	0.0260524	1.092(1.038,1.149)	0.000739586	0.0149251	0.410919	16	0.727307
ROSMAP	SCZ	RPTOR	cg11303920	17	78661573	rs756075	17	78662909	T	C	0.484663	0.0290993	0.0086	0.000717	0.26759	0.0422264	2.3424e-10	0.108746	0.0364332	1.115(1.038,1.197)	0.0028376	0.0386275	0.539283	20	0.287636
ROSMAP	SCZ	RPTOR	cg18576374	17	78549371	rs9916171	17	78521387	G	T	0.267894	-0.0369026	0.0095	0.0001056	-0.282927	0.0421313	1.87589e-11	0.130431	0.0387904	1.139(1.056,1.229)	0.000772501	0.0152433	0.200164	20	0.858593
ROSMAP	SCZ	SDHAF1	cg04579398	19	36485360	rs12462677	19	36487745	G	A	0.0337423	-0.0787003	0.0218	0.0003098	0.296468	0.0420425	1.76834e-12	-0.265459	0.0826085	0.767(0.652,0.902)	0.00131144	0.0218729	0.147691	3	0.866743
ROSMAP	SCZ	SDHAF1	cg19389372	19	36485356	rs12462677	19	36487745	G	A	0.0337423	-0.0787003	0.0218	0.0003098	0.31305	0.0419274	8.23702e-14	-0.251398	0.0773502	0.778(0.668,0.905)	0.00115352	0.0200756	0.182204	3	0.892559
ROSMAP	SCZ	SERPINE1	cg16617872	7	100774767	rs2227666	7	100774705	A	G	0.0449898	-0.0645979	0.0201	0.001304	0.468259	0.0404835	6.07943e-31	-0.137953	0.0445511	0.871(0.798,0.951)	0.00195807	0.0291836	0.80711	7	0.618837
ROSMAP	SCZ	SLC8A1	cg12498094	2	40356782	rs4952491	2	40372775	A	G	0.258691	0.0377953	0.0096	8.01e-05	0.289987	0.0420856	5.56332e-12	0.130335	0.0381278	1.139(1.057,1.228)	0.000629992	0.0131734	0.723651	20	0.888527
ROSMAP	SCZ	SMAD3	cg17184477	15	67360705	rs4776338	15	67359883	C	T	0.46728	0.0263953	0.0086	0.002273	0.37153	0.041464	3.23791e-19	0.0710448	0.0244678	1.074(1.023,1.126)	0.00368894	0.0457028	0.276302	20	0.209702
ROSMAP	SCZ	STK4	cg17104026	20	43598376	rs6031901	20	43609216	G	A	0.50409	-0.0332994	0.0087	0.000139	0.277423	0.0421661	4.72675e-11	-0.120031	0.0362806	0.887(0.826,0.952)	0.000938301	0.0177643	0.238819	5	0.677188
ROSMAP	SCZ	TMEM161A	cg04583529	19	19230594	rs112469033	19	19236706	A	G	0.113497	0.0449032	0.0132	0.0006794	-0.320307	0.0418748	2.02315e-14	-0.140188	0.045102	0.869(0.796,0.95)	0.00188202	0.028478	0.614179	10	0.589517
ROSMAP	SCZ	VARS2;GTF2H4	cg02186769	6	30881645	rs9501035	6	30912414	A	G	0.196319	0.0411033	0.0119	0.0005594	-0.235968	0.0424044	2.62587e-08	-0.17419	0.0593557	0.84(0.748,0.944)	0.00333889	0.0429155	0.544282	9	0.170122
* GWAS=Genome-Wide Association Study; SNP=single nucleotide polymorphisms; pQTL=protein abundance quantitative trait loci; SMR=summary-data-based Mendelian randomization; FDR=false discovery rate; P_FDR=p after FDR adjustment for SMR; HEIDI=heterogeneity in dependent instruments; BD=BDolar disorder; MDD=major depressive disorder; SCZ=schizophrenia; CTP=Cognitive task performance; only presented t…

## Sheet: Table S8
Table S8. Summary-data-based mendelian randomization and colocalization results of the association between oxidative stress related gene expression and psychiatry disorders (HEIDI test p>0.05)
Dataset	Psychiatry disorders	Gene	Probe	Probe Chr.	Probe base pair	Top SNP	SNP Chr.	SNP base pair	Effect allele	Other allele	Effect allele frequence	GWAS association			eQTL association			SMR association					HEIDI Test		Colocalization
												β	SE	p	β	SE	p	β	SE	OR (95% CI)	p	P_FDR	p	No. of SNPs	PPH4
eQTLGen	MDD	AKAP9	ENSG00000127914	7	91655084	rs12540565	7	91633213	G	T	0.385686	-0.010697	0.0031	0.0006133	-0.0747716	0.00817998	6.19917e-20	0.143063	0.0443154	1.154(1.058,1.259)	0.00124536	0.0412353	0.135443	20	0.356923
eQTLGen	MDD	BAD	ENSG00000002330	11	64044739	rs947939	11	63885287	T	C	0.139165	-0.0249999	0.0043	5.512e-09	0.0907893	0.0111022	2.89549e-16	-0.275362	0.0581124	0.759(0.678,0.851)	2.15372e-06	0.000320905	0.102826	20	0.207679
eQTLGen	MDD	BRCA1	ENSG00000012048	17	41259301	rs33933393	17	41317432	T	C	0.358847	0.0110982	0.0032	0.0005844	0.248742	0.00861675	3.07365e-183	0.0446172	0.0129572	1.046(1.019,1.073)	0.000574405	0.0299966	0.0543558	20	0.295869
eQTLGen	MDD	CPT1A	ENSG00000110090	11	68566983	rs3018712	11	68522053	A	G	0.153082	0.0183997	0.0043	1.777e-05	-0.369261	0.0106313	2.47699e-264	-0.0498285	0.0117329	0.951(0.93,0.974)	2.16759e-05	0.00258377	0.0834307	20	0.834865
eQTLGen	MDD	DECR1	ENSG00000104325	8	91038976	rs17623400	8	91138237	T	C	0.0745527	-0.0213973	0.0069	0.001823	-1.19954	0.0261742	0	0.0178379	0.00576534	1.018(1.007,1.03)	0.00197489	0.047216	0.0745958	10	0.229681
eQTLGen	MDD	ETFB	ENSG00000105379	19	51859047	rs8112785	19	51850485	T	C	0.427435	0.0108015	0.0032	0.0006075	-0.194179	0.00799782	3.26769e-130	-0.0556262	0.0166381	0.946(0.916,0.977)	0.000827889	0.0352444	0.374534	20	0.260669
eQTLGen	MDD	GSTO1	ENSG00000148834	10	106011165	rs4925	10	106022789	A	C	0.336978	-0.0105959	0.0033	0.001433	0.200738	0.00858788	7.74895e-121	-0.0527848	0.0165937	0.949(0.918,0.98)	0.00146758	0.0460357	0.131602	20	4.56601e-09
eQTLGen	MDD	HSPA8	ENSG00000109971	11	122931067	rs11218941	11	122932409	G	A	0.171968	-0.0128016	0.0039	0.001082	0.112495	0.00998376	1.89241e-29	-0.113797	0.0361093	0.892(0.831,0.958)	0.00162456	0.0461066	0.430307	20	0.273817
eQTLGen	MDD	MICB	ENSG00000204516	6	31470779	rs7757162	6	31478960	A	G	0.0467197	0.0315956	0.0088	0.0003468	-1.2761	0.0312665	0	-0.0247594	0.00692262	0.976(0.962,0.989)	0.000348103	0.0259336	0.061441	20	0.0379443
eQTLGen	MDD	NCF1	ENSG00000158517	7	74195984	rs810366	7	74140925	C	G	0.193837	0.0150955	0.0041	0.0001952	0.429353	0.0114479	7.63532e-308	0.0351587	0.00959516	1.036(1.016,1.055)	0.000248101	0.021124	0.306662	20	0.439357
eQTLGen	MDD	NOS2	ENSG00000007171	17	26105658	rs3751972	17	26206414	C	A	0.242545	0.0117013	0.0037	0.001718	0.156786	0.00963772	1.66508e-59	0.0746319	0.0240408	1.077(1.028,1.129)	0.00190672	0.047216	0.184501	20	0.202558
eQTLGen	MDD	POR	ENSG00000127948	7	75572345	rs28446604	7	75662518	T	C	0.176938	-0.0145047	0.0042	0.000586	0.403317	0.0100179	0	-0.0359635	0.0104519	0.965(0.945,0.985)	0.000579868	0.0299966	0.060486	20	0.204794
eQTLGen	MDD	SEPN1	ENSG00000162430	1	26135690	rs7513196	1	26129631	C	T	0.478131	0.0101978	0.0032	0.001207	-0.103228	0.00803254	8.46859e-38	-0.0987895	0.0319383	0.906(0.851,0.964)	0.00198054	0.047216	0.0726338	20	0.729504
eQTLGen	BD	AGER	ENSG00000204305	6	32150423	rs693906	6	31835164	C	G	0.11332	-0.0419957	0.011	0.0001339	0.196774	0.0175585	3.77598e-29	-0.213421	0.0590564	0.808(0.72,0.907)	0.000301689	0.02146	0.0997975	20	0.293456
eQTLGen	BD	ALDH1A1	ENSG00000165092	9	75605468	rs7867580	9	75852207	A	G	0.260437	-0.0296966	0.0087	0.000644	-0.377355	0.00882336	0	0.0786968	0.0231285	1.082(1.034,1.132)	0.00066752	0.0283882	0.205457	20	0.40645
eQTLGen	BD	CHUK	ENSG00000213341	10	101968715	rs148211064	10	102066889	T	C	0.0119284	0.120801	0.0323	0.0001854	0.466855	0.0375442	1.6916e-35	0.258756	0.0722479	1.295(1.124,1.492)	0.000341636	0.02146	0.157058	15	0.813853
eQTLGen	BD	CYP17A1	ENSG00000148795	10	104593789	rs284856	10	104574329	A	T	0.405567	-0.0281012	0.0075	0.0001785	0.0775359	0.00812286	1.35579e-21	-0.362428	0.103914	0.696(0.568,0.853)	0.000487098	0.0241114	0.120868	20	0.249645
eQTLGen	BD	ERO1L	ENSG00000197930	14	53134626	rs12590590	14	53161736	G	T	0.388668	0.0273038	0.0077	0.0004157	-0.565914	0.00773032	0	-0.0482474	0.0136223	0.953(0.928,0.979)	0.000397407	0.02146	0.0695598	20	0.63854
eQTLGen	BD	FARS2	ENSG00000145982	6	5516545	rs13191012	6	5261292	A	G	0.252485	-0.0288984	0.0086	0.0007497	-0.323711	0.0133807	2.67468e-129	0.0892721	0.0268219	1.093(1.037,1.152)	0.000873698	0.0297385	0.819462	20	0.505337
eQTLGen	BD	GAPDH	ENSG00000111640	12	6645315	rs9634157	12	6648198	G	A	0.220676	-0.0294035	0.0093	0.001574	-0.395194	0.0112926	2.5972e-268	0.0744026	0.0236286	1.077(1.028,1.128)	0.00163922	0.0463664	0.507054	20	0.375598
eQTLGen	BD	MSRB2	ENSG00000148450	10	23397688	rs79562159	10	23361114	T	C	0.05666	0.0501992	0.0151	0.0009015	-0.957174	0.0154161	0	-0.0524452	0.0157982	0.949(0.92,0.979)	0.000901167	0.0297385	0.776176	20	0.626845
eQTLGen	BD	NDUFA10	ENSG00000130414	2	240898343	rs10166776	2	240967312	A	G	0.343936	0.0292949	0.0086	0.0006724	-0.527968	0.00792437	0	-0.0554862	0.0163101	0.946(0.916,0.977)	0.000669082	0.0283882	0.369209	20	0.431629
eQTLGen	BD	NDUFS2	ENSG00000158864	1	161175539	rs4379692	1	161186313	T	C	0.319085	0.0338981	0.0081	2.582e-05	-0.225171	0.00863498	6.71877e-150	-0.150544	0.036433	0.86(0.801,0.924)	3.59501e-05	0.00427087	0.126284	20	0.905181
eQTLGen	SCZ	ACADVL	ENSG00000072778	17	7124518	rs507506	17	7118322	A	G	0.416501	-0.0332983	0.0089	0.0001944	0.321665	0.00795066	0	-0.103519	0.0277866	0.902(0.854,0.952)	0.000194941	0.00528112	0.899296	20
eQTLGen	SCZ	ACE	ENSG00000159640	17	61576813	rs4277405	17	61548918	C	T	0.369781	-0.0418955	0.009	3.266e-06	0.0748534	0.00878519	1.58999e-17	-0.559701	0.137009	0.571(0.437,0.747)	4.40528e-05	0.00145864	0.724924	19
eQTLGen	SCZ	AGER	ENSG00000204305	6	32150423	rs693906	6	31835164	C	G	0.11332	-0.138596	0.0128	1.772e-27	0.196774	0.0175585	3.77598e-29	-0.70434	0.0904513	0.494(0.414,0.59)	6.86423e-15	4.09108e-12	0.119268	20
eQTLGen	SCZ	COX4I1	ENSG00000131143	16	85836444	rs96603	16	85815097	C	T	0.198807	0.0341985	0.0108	0.001492	0.207191	0.0105277	3.16239e-86	0.165058	0.0527962	1.179(1.064,1.308)	0.00177008	0.0266791	0.0777057	20
eQTLGen	SCZ	CRAT	ENSG00000095321	9	131865278	rs3118625	9	131873256	C	A	0.265408	0.0323992	0.0094	0.0005906	-0.60228	0.00861028	0	-0.0537943	0.0156263	0.948(0.919,0.977)	0.000576257	0.0118431	0.0670899	20
eQTLGen	SCZ	EGF	ENSG00000138798	4	110883731	rs2298979	4	110838126	A	G	0.392644	-0.0299956	0.0088	0.0006302	0.163421	0.00804135	8.11619e-92	-0.183548	0.0546008	0.832(0.748,0.926)	0.000774824	0.0148966	0.513771	20
eQTLGen	SCZ	ENDOG	ENSG00000167136	9	131582854	rs2805103	9	131598897	T	A	0.296223	-0.0358966	0.0095	0.0001715	-0.527527	0.00826346	0	0.068047	0.0180401	1.07(1.033,1.109)	0.000161949	0.00459627	0.720178	20
eQTLGen	SCZ	GRB2	ENSG00000177885	17	73357973	rs55653371	17	73309355	G	A	0.261431	-0.0320993	0.0102	0.00157	-0.186039	0.00920101	6.60805e-91	0.17254	0.0554873	1.188(1.066,1.325)	0.00187374	0.0272377	0.529164	20
eQTLGen	SCZ	GSTO1	ENSG00000148834	10	106011165	rs4925	10	106022789	A	C	0.336978	-0.0389995	0.0093	2.555e-05	0.200738	0.00858788	7.74895e-121	-0.194281	0.0470686	0.823(0.751,0.903)	3.6657e-05	0.00128515	0.350816	20
eQTLGen	SCZ	HSP90B1	ENSG00000166598	12	104335654	rs66467677	12	104316105	A	G	0.15507	-0.0505981	0.0126	5.847e-05	-0.133024	0.0170894	7.02667e-15	0.380367	0.106582	1.463(1.187,1.803)	0.000358631	0.00822092	0.141134	20
eQTLGen	SCZ	KLF2	ENSG00000127528	19	16437156	rs429294	19	16426889	T	C	0.412525	-0.0294035	0.0093	0.001482	0.0918896	0.00832424	2.48328e-28	-0.319987	0.105278	0.726(0.591,0.893)	0.0023701	0.0328506	0.482268	20
eQTLGen	SCZ	LONP1	ENSG00000196365	19	5706214	rs8102642	19	5669970	G	C	0.349901	-0.0280042	0.0091	0.002065	-0.388713	0.0080642	0	0.0720434	0.0234583	1.075(1.026,1.125)	0.00213249	0.0302611	0.0973679	20
eQTLGen	SCZ	MRPS7	ENSG00000125445	17	73260104	rs7225349	17	73240009	G	A	0.202783	-0.0401035	0.0114	0.0004225	-0.699071	0.0110109	0	0.0573668	0.0163324	1.059(1.026,1.093)	0.000443973	0.00945029	0.703241	20
eQTLGen	SCZ	NCF1	ENSG00000158517	7	74195984	rs810366	7	74140925	C	G	0.193837	0.0350988	0.0112	0.00173	0.429353	0.0114479	7.63532e-308	0.0817482	0.0261767	1.085(1.031,1.142)	0.00179054	0.0266791	0.867619	20
eQTLGen	SCZ	NDUFC2	ENSG00000151366	11	77785307	rs657277	11	77774736	T	C	0.166004	-0.0391983	0.012	0.001089	-0.350096	0.0110357	7.2293e-221	0.111964	0.0344575	1.118(1.045,1.197)	0.00115671	0.0202764	0.234827	20
eQTLGen	SCZ	PDIA3	ENSG00000167004	15	44052033	rs7174732	15	44038463	C	A	0.282306	-0.0584027	0.0097	2.066e-09	-0.117301	0.00967638	8.03718e-34	0.497888	0.0923312	1.645(1.373,1.972)	6.952e-08	4.60377e-06	0.110306	20
eQTLGen	SCZ	PPIA	ENSG00000196262	7	44850221	rs6463247	7	44839616	C	T	0.181909	-0.0347985	0.0115	0.002435	-0.284267	0.010209	1.24175e-170	0.122415	0.0406931	1.13(1.044,1.224)	0.0026276	0.0355921	0.453839	20
eQTLGen	SCZ	SP1	ENSG00000185591	12	53792095	rs10876447	12	53770941	A	G	0.150099	-0.043002	0.012	0.0003433	0.404069	0.0160705	1.66038e-139	-0.106422	0.029998	0.899(0.848,0.953)	0.000388681	0.00857978	0.81414	20
eQTLGen	SCZ	VCP	ENSG00000165280	9	35064653	rs504082	9	35079361	G	T	0.317097	-0.0306035	0.0095	0.001236	-0.317564	0.00847854	4.97971e-307	0.0963698	0.0300257	1.101(1.038,1.168)	0.00132931	0.0214126	0.0716959	20
BrainMeta	MDD	PTPN1	ENSG00000196396.10	20	49164318	rs6067472	20	49132516	T	A	0.366053	-0.0144032	0.0037	8.263e-05	0.241562	0.0281251	8.7852e-18	-0.0596255	0.0168168	0.942(0.912,0.974)	0.000391734	0.0340821	0.222485	20	0.582607
BrainMeta	BD	CD40	ENSG00000101017.14	20	44752710	rs4239702	20	44749251	T	C	0.288344	0.0326995	0.0083	8.508e-05	-0.360553	0.0306167	5.16877e-32	-0.0906926	0.0242742	0.913(0.871,0.958)	0.000186846	0.0220012	0.079798	20	0.00568526
BrainMeta	BD	MICB	ENSG00000204516.10	6	31470780	rs2516499	6	31463325	G	A	0.258691	-0.0274011	0.0081	0.0007041	0.830314	0.0376935	1.5509e-107	-0.0330009	0.00986971	0.968(0.949,0.986)	0.000826816	0.0486788	0.24914	20	0.000686149
BrainMeta	BD	NDUFA10	ENSG00000130414.13	2	240898514	rs7609118	2	240941703	A	C	0.323108	0.0289964	0.008	0.0002977	-0.673584	0.0302324	5.7521e-110	-0.0430479	0.0120329	0.958(0.936,0.981)	0.000346876	0.0245053	0.141752	20	0.500473
BrainMeta	BD	PC	ENSG00000173599.15	11	66670872	rs7942348	11	66715359	A	G	0.327198	-0.0471984	0.0081	6.709e-09	-0.177221	0.0299788	3.38937e-09	0.266326	0.064177	1.305(1.151,1.48)	3.32674e-05	0.00522298	0.601469	20	0.276046
BrainMeta	BD	STK4	ENSG00000101109.12	20	43651891	rs34748157	20	43608925	C	G	0.322086	-0.0567016	0.0085	2.095e-11	-0.342482	0.0348545	8.69633e-23	0.165561	0.0299978	1.18(1.113,1.252)	3.40741e-08	1.60489e-05	0.113681	18	0.965423
BrainMeta	SCZ	ACADVL	ENSG00000072778.20	17	7124514	rs507506	17	7118322	A	G	0.415133	-0.0332983	0.0089	0.0001944	0.47061	0.0297136	1.69592e-56	-0.0707555	0.0194321	0.932(0.897,0.968)	0.000271405	0.00675656	0.741882	20	0.726916
BrainMeta	SCZ	ACE	ENSG00000159640.17	17	61565082	rs4292	17	61554341	C	T	0.365031	-0.0428971	0.009	2.024e-06	0.563939	0.0318166	2.70352e-70	-0.0760668	0.0165261	0.927(0.897,0.957)	4.168e-06	0.000197146	0.436673	20	0.989208
BrainMeta	SCZ	ACHE	ENSG00000087085.16	7	100491104	rs17884589	7	100493711	A	G	0.185072	0.0423023	0.011	0.0001267	-0.221518	0.0401483	3.43891e-08	-0.190966	0.0605292	0.826(0.734,0.93)	0.00160534	0.0253109	0.767657	17	0.312147
BrainMeta	SCZ	C12orf65	ENSG00000130921.9	12	123730279	rs11057209	12	123733621	A	G	0.281186	0.0713993	0.0098	2.707e-13	0.329788	0.0356014	1.98117e-20	0.2165	0.0378058	1.242(1.153,1.337)	1.02438e-08	9.69059e-07	0.101623	20	0.920656
BrainMeta	SCZ	CD40	ENSG00000101017.14	20	44752710	rs4239702	20	44749251	T	C	0.288344	0.0432989	0.0096	5.998e-06	-0.360553	0.0306167	5.16877e-32	-0.12009	0.0285118	0.887(0.839,0.938)	2.53173e-05	0.000921159	0.0794407	20	0.94351
BrainMeta	SCZ	CRAT	ENSG00000095321.18	9	131864944	rs10819468	9	131881817	T	C	0.274029	0.0349037	0.0094	0.0001971	-0.489897	0.0343691	4.23356e-46	-0.071247	0.019828	0.931(0.896,0.968)	0.000326587	0.00772379	0.0990227	20	0.231268
BrainMeta	SCZ	EGF	ENSG00000138798.13	4	110884480	rs10025276	4	110848794	G	A	0.387526	-0.0302964	0.0088	0.0005637	0.189757	0.0295993	1.44686e-10	-0.159659	0.052639	0.852(0.769,0.945)	0.00242068	0.0320387	0.270326	19	0.533637
BrainMeta	SCZ	EIF2AK2	ENSG00000055332.19	2	37355509	rs12994806	2	37409499	G	C	0.375256	-0.0394034	0.0091	1.336e-05	0.227213	0.0361394	3.23353e-10	-0.17342	0.04863	0.841(0.764,0.925)	0.000362312	0.00816064	0.533652	20	0.0893742
BrainMeta	SCZ	ENDOG	ENSG00000167136.7	9	131582867	rs2997922	9	131580744	C	T	0.295501	-0.036301	0.0095	0.0001366	-0.744426	0.0332514	5.17057e-111	0.0487637	0.0129461	1.05(1.024,1.077)	0.00016543	0.00460284	0.589401	20	0.477162
BrainMeta	SCZ	GLRX2	ENSG00000023572.10	1	193067620	rs10801174	1	193073566	T	A	0.375256	-0.0306963	0.0092	0.0008855	-0.672081	0.0319237	2.15924e-98	0.0456736	0.0138597	1.047(1.019,1.076)	0.000982714	0.0178778	0.342637	20	0.439522
BrainMeta	SCZ	MRPS7	ENSG00000125445.11	17	73260106	rs8067326	17	73261276	C	T	0.201431	-0.0361973	0.0114	0.001499	-0.675082	0.0389692	3.12811e-67	0.0536191	0.0171681	1.055(1.02,1.091)	0.00178913	0.0272986	0.563095	20	0.341604
BrainMeta	SCZ	MSR1	ENSG00000038945.15	8	16195193	rs394447	8	16048146	G	A	0.0817996	0.0499048	0.0158	0.001634	-0.646559	0.0563729	1.88105e-30	-0.0771852	0.0253468	0.926(0.881,0.973)	0.00232549	0.0320387	0.0699734	20	0.00859205
BrainMeta	SCZ	NDUFC2	ENSG00000151366.13	11	77785126	rs589472	11	77773715	T	C	0.304703	-0.0286979	0.0093	0.002127	-0.388426	0.0361708	6.70023e-27	0.0738824	0.0249117	1.077(1.025,1.131)	0.0030192	0.0357021	0.0578698	20	0.231645
BrainMeta	SCZ	PC	ENSG00000173599.15	11	66670872	rs7942348	11	66715359	A	G	0.327198	-0.0352996	0.0091	0.0001016	-0.177221	0.0299788	3.38937e-09	0.199184	0.0614163	1.22(1.082,1.377)	0.00118202	0.0199676	0.331958	20	0.467516
BrainMeta	SCZ	POLRMT	ENSG00000099821.14	19	625379	rs10853989	19	619408	G	A	0.333333	-0.0333961	0.0108	0.00202	-0.42778	0.0279767	8.83227e-53	0.0780684	0.0257577	1.081(1.028,1.137)	0.00243847	0.0320387	0.131321	20	0.268602
BrainMeta	SCZ	PRKAB1	ENSG00000111725.11	12	120112549	rs1978108	12	120102253	C	T	0.307771	-0.0320993	0.0094	0.0005909	-0.339025	0.0313435	2.87748e-27	0.0946812	0.0290755	1.099(1.038,1.164)	0.0011284	0.0197679	0.177641	20	0.427907
BrainMeta	SCZ	SNCA	ENSG00000145335.17	4	90690481	rs356178	4	90629465	G	C	0.431493	0.0281987	0.0088	0.001401	-0.310563	0.0321849	4.94694e-22	-0.0907985	0.0298572	0.913(0.861,0.968)	0.00235722	0.0320387	0.308128	20	0.196554
BrainMeta	SCZ	SP1	ENSG00000185591.10	12	53792095	rs12582170	12	53757831	A	G	0.156442	-0.0453008	0.0119	0.0001473	0.303468	0.0407019	8.92761e-14	-0.149277	0.0440289	0.861(0.79,0.939)	0.000697831	0.0137531	0.314271	20	0.0265033
BrainMeta	SCZ	STK4	ENSG00000101109.12	20	43651891	rs34748157	20	43608925	C	G	0.322086	-0.0426954	0.0094	6.076e-06	-0.342482	0.0348545	8.69633e-23	0.124665	0.0302371	1.133(1.068,1.202)	3.74132e-05	0.00126403	0.0610392	18	0.936287
* GWAS=Genome-Wide Association Study; SNP=single nucleotide polymorphisms; pQTL=protein abundance quantitative trait loci; SMR=summary-data-based Mendelian randomization; FDR=false discovery rate; P_FDR=p after FDR adjustment for SMR; HEIDI=heterogeneity in dependent instruments; BD=BDolar disorder; MDD=major depressive disorder; SCZ=schizophrenia; CTP=Cognitive task performance; only presented t…

## Sheet: Table S9
Table S9. Summary-data-based mendelian randomization and colocalization results of the association between oxidative stress related gene encoded protein abundance level and psychiatry disorders (HEIDI test p>0.05)
Dataset	Psychiatry disorders	Gene	Probe	Probe Chr.	Probe base pair	Top SNP	SNP Chr.	SNP base pair	Effect allele	Other allele	Effect allele frequence	GWAS association			pQTL association			SMR association					HEIDI Test		Colocalization
												β	SE	p	β	SE	p	β	SE	OR (95% CI)	p	P_FDR	p	No. of SNPs	PPH4
Iceland	MDD	BCHE	SeqId_15514_26	3	165772904	rs1803274	3	165773492	T	C	0.186094	0.0129952	0.0038	0.0006899	-0.5167	0.00758	0	-0.0251504	0.00736361	0.975(0.961,0.989)	0.000636667	0.0389131	0.0870284	20	0.204043
Iceland	MDD	FN1	SeqId_3434_34	2	215360440	rs1250258	2	215435462	T	C	0.765849	0.0124978	0.0038	0.0008758	0.1591	0.0082431	5.26799e-83	0.0785529	0.0242286	1.082(1.032,1.134)	0.0011863	0.0389131	0.153008	20	0.132153
Iceland	MDD	FN1	SeqId_3435_53	2	215360440	rs1250259	2	215435759	A	T	0.766871	0.0124978	0.0038	0.0008758	0.157	0.00824055	6.30804e-81	0.0796036	0.0245618	1.083(1.032,1.136)	0.00119131	0.0389131	0.202748	20	0.132572
Iceland	MDD	FN1	SeqId_4131_72	2	215360440	rs1250258	2	215435462	T	C	0.765849	0.0124978	0.0038	0.0008758	0.176	0.00819181	2.15595e-102	0.0710101	0.0218424	1.074(1.029,1.121)	0.00114993	0.0389131	0.504402	20	0.130086
Iceland	MDD	GSTO1	SeqId_12436_84	10	104235356	rs45596840	10	104268396	A	G	0.338446	-0.0105959	0.0034	0.001608	-0.8222	0.005776	0	0.0128873	0.00413624	1.013(1.005,1.021)	0.00183505	0.0454175	0.146009	20	4.42351e-09
Iceland	BD	IGF1R	SeqId_4232_19	15	98648539	rs34895288	15	98953478	T	C	0.162577	0.0358966	0.0099	0.0002657	0.1362	0.0103738	2.24002e-39	0.263558	0.0754083	1.302(1.123,1.509)	0.00047391	0.0234585	0.305218	20	0.723388
Iceland	BD	MAPK12	SeqId_5005_4	22	50245450	rs3817818	22	50260902	G	C	0.519427	-0.0295005	0.0082	0.0003135	-0.2159	0.008187	2.94222e-153	0.13664	0.0383324	1.146(1.063,1.236)	0.000364398	0.0234585	0.32045	20	0.573773
Iceland	BD	MICB	SeqId_5102_55	6	31494881	rs3134900	6	31506180	G	C	0.0879346	-0.0493043	0.0121	4.598e-05	-1.0246	0.009968	0	0.0481206	0.0118188	1.049(1.025,1.074)	4.67035e-05	0.00462365	0.175621	20	0.0128686
Iceland	SCZ	ACADVL	SeqId_19262_219	17	7217125	rs507506	17	7215003	G	A	0.584867	0.0332983	0.0089	0.0001944	-0.0482	0.0079197	1.157e-09	-0.690836	0.216747	0.501(0.328,0.766)	0.00143612	0.0284353	0.715979	20	0.697476
Iceland	SCZ	ACE	SeqId_10714_7	17	63477061	rs4363	17	63497131	A	G	0.441718	0.0338981	0.0087	9.838e-05	-0.6254	0.005857	0	-0.0542023	0.0139204	0.947(0.922,0.973)	9.87095e-05	0.00279207	0.165005	20	0.65745
Iceland	SCZ	CRP	SeqId_4337_49	1	159712289	rs2808628	1	159706221	A	G	0.316973	0.0281012	0.0091	0.001965	-0.1647	0.00880257	4.06894e-78	-0.17062	0.0559994	0.843(0.755,0.941)	0.00231275	0.034592	0.214019	20	0.14825
Iceland	SCZ	EGF	SeqId_5509_7	4	109912883	rs4698801	4	109961320	A	C	0.332311	-0.0280042	0.0091	0.002081	0.1074	0.00852581	2.19201e-36	-0.260747	0.0872217	0.77(0.649,0.914)	0.0027946	0.034592	0.811313	20	0.292378
Iceland	SCZ	ETFA	SeqId_17435_43	15	76188555	rs78185702	15	76317894	T	C	0.0899796	0.0505988	0.0147	0.0005873	0.0867	0.0126557	7.35099e-12	0.583608	0.189749	1.792(1.236,2.6)	0.00210018	0.034592	0.134211	20	0.438221
Iceland	SCZ	FOXO3	SeqId_11540_37	6	108559835	rs3813498	6	108622962	T	C	0.777096	-0.0377003	0.011	0.0005892	-0.0634	0.0103729	9.83501e-10	0.594642	0.198917	1.812(1.227,2.677)	0.00279532	0.034592	0.0582424	20	0.765875
Iceland	SCZ	GSTO1	SeqId_12436_84	10	104235356	rs45596840	10	104268396	A	G	0.338446	-0.0387975	0.0093	2.95e-05	-0.8222	0.005776	0	0.0471875	0.011316	1.048(1.025,1.072)	3.04615e-05	0.00166727	0.260876	20	0.235973
Iceland	SCZ	MAPK12	SeqId_5005_4	22	50245450	rs3817818	22	50260902	G	C	0.519427	-0.0332026	0.009	0.0002194	-0.2159	0.008187	2.94222e-153	0.153787	0.0420919	1.166(1.074,1.267)	0.000258585	0.00639998	0.773208	20	0.00341519
Wingo	MDD	ACADS	ENSG00000122971	12	121163538	rs1799958	12	121176083	A	G	0.262781	0.0153023	0.0035	1.008e-05	-1.055	0.0516227	7.8822e-93	-0.0145046	0.0033926	0.986(0.979,0.992)	1.90837e-05	0.00155532	0.479985	20	0.0729708
Wingo	BD	FARS2	ENSG00000145982	6	5261277	rs35048711	6	5262235	T	G	0.253579	-0.0284028	0.0087	0.001149	-0.5278	0.053804	1.023e-22	0.0538136	0.0173724	1.055(1.02,1.092)	0.00195063	0.0402317	0.398026	20	0.492709
Wingo	BD	HSP90B1	ENSG00000166598	12	104323885	rs2919806	12	104300520	A	T	0.130879	0.0387975	0.0111	0.0004469	0.3911	0.0426983	5.20802e-20	0.0992011	0.0303777	1.104(1.04,1.172)	0.00109236	0.0360478	0.0729778	14	0.603691
Wingo	BD	LYRM4	ENSG00000214113	6	5102827	rs7758400	6	5264209	C	T	0.256646	-0.0274984	0.0085	0.001275	-0.9152	0.0477817	9.00409e-82	0.0300464	0.00941913	1.031(1.012,1.05)	0.00142308	0.0364954	0.106629	20	0.497884
Wingo	BD	MAPK10	ENSG00000109339	4	86936276	rs958	4	86937874	T	C	0.193252	0.0337016	0.0094	0.0003391	0.2657	0.0394117	1.566e-11	0.126841	0.04007	1.135(1.049,1.228)	0.00154829	0.0364954	0.185051	16	0.622448
Wingo	BD	PC	ENSG00000173599	11	66615704	rs67156018	11	66709253	G	A	0.461145	-0.0397014	0.0074	1.003e-07	-0.1837	0.0323145	1.31e-08	0.216121	0.0553901	1.241(1.114,1.384)	9.54829e-05	0.00787734	0.0895528	20	0.148478
Wingo	BD	PRKCB	ENSG00000166501	16	23847322	rs189876	16	23966622	G	A	0.399796	-0.0328022	0.0078	2.368e-05	-0.3192	0.0372639	1.07199e-17	0.102764	0.0272221	1.108(1.051,1.169)	0.000160006	0.00880035	0.103509	20	0.908907
Wingo	SCZ	ACADS	ENSG00000122971	12	121163538	rs1799958	12	121176083	A	G	0.262781	0.0328022	0.0097	0.0007301	-1.055	0.0516227	7.8822e-93	-0.0310921	0.00931933	0.969(0.952,0.987)	0.000849016	0.0181847	0.110258	20	0.373523
Wingo	SCZ	ACADVL	ENSG00000072778	17	7120444	rs507506	17	7118322	A	G	0.415133	-0.0332983	0.0089	0.0001944	0.2628	0.0378918	4.04699e-12	-0.126706	0.0384795	0.881(0.817,0.95)	0.000991894	0.0181847	0.838837	20	0.796412
Wingo	SCZ	ACE	ENSG00000159640	17	61554422	rs4305	17	61558229	A	G	0.448875	-0.037297	0.0088	2.236e-05	0.3404	0.0450303	4.05099e-14	-0.109568	0.029638	0.896(0.846,0.95)	0.000218265	0.00822491	0.698933	20	0.980417
Wingo	SCZ	CRAT	ENSG00000095321	9	131857089	rs7020708	9	131885131	A	G	0.274029	0.0332994	0.0094	0.000384	-0.2724	0.0392665	3.999e-12	-0.122244	0.0387469	0.885(0.82,0.955)	0.0016053	0.025846	0.167475	20	0.287846
Wingo	SCZ	ENDOG	ENSG00000167136	9	131580753	rs2280842	9	131585808	C	G	0.295501	-0.0358034	0.0095	0.0001731	-0.5223	0.0505298	4.81899e-25	0.0685494	0.0193601	1.071(1.031,1.112)	0.000398973	0.0109718	0.718356	20	0.534538
Wingo	SCZ	GSTM1	ENSG00000134184	1	110230436	rs620077	1	110218716	C	T	0.097137	0.0485044	0.0159	0.002295	0.8659	0.0898572	5.61199e-22	0.0560162	0.0192605	1.058(1.018,1.098)	0.00363354	0.0428239	0.0549671	16	0.441208
Wingo	SCZ	MAPK3	ENSG00000102882	16	30125426	rs55732507	16	30141985	C	T	0.436605	0.0551005	0.0089	6.428e-10	0.2223	0.0219223	3.657e-24	0.247866	0.046908	1.281(1.169,1.405)	1.26339e-07	1.0423e-05	0.16978	20	0.0027077
Wingo	SCZ	NDUFA6	ENSG00000184983	22	42481529	rs5996096	22	42361336	A	G	0.218814	-0.064401	0.0105	9.51e-10	-0.2856	0.0350181	3.469e-16	0.225494	0.0460008	1.253(1.145,1.371)	9.48878e-07	5.21883e-05	0.212166	20	0.434339
* GWAS=Genome-Wide Association Study; SNP=single nucleotide polymorphisms; pQTL=protein abundance quantitative trait loci; SMR=summary-data-based Mendelian randomization; FDR=false discovery rate; P_FDR=p after FDR adjustment for SMR; HEIDI=heterogeneity in dependent instruments; BD=BDolar disorder; MDD=major depressive disorder; SCZ=schizophrenia; CTP=Cognitive task performance; only presented t…

[truncated: 1 more sheets: Table S10]
